# Supplementary material for: Burden of disease in francophone Africa, 1990–2017: a systematic analysis for the Global Burden of Disease Study 2017
Source: Lancet Glob Health. 2020 Feb 19;8(3):e341–51. doi: 10.1016/S2214-109X(20)30024-3 (PMC7034333; doi:10.1016/S2214-109X(20)30024-3)
Supplement: Supplementary appendix 3 [file mmc3.csv]

Citation	Component	Subcomponent	Location	Cause	Risk	Covariate	Sustainable Development Goal	Publication Status	Provider	Provider URL	GHDX URL	Secondary GHDx URL	Data Collection Method	Year Start	Year End	Sex	Age Start	Age End	Age Type
Macro International, Inc, National Institute of Statistics and Economic Analysis (INSAE) (Benin). Benin Demographic and Health Survey 1996. Fairfax, United States: ICF International	Mortality		Benin						Demographic and Health Surveys Program (DHS)	http://www.dhsprogram.com/what-we-do/survey/survey-display-87.cfm	http://ghdx.healthdata.org/record/benin-demographic-and-health-survey-1996		Standard demographic and health survey	1981	1995	Females	15	60	year
National Institute of Statistics and Economic Analysis (INSAE) (Benin), International Statistical Institute. Benin World Fertility Survey 1981-1982. Voorburg, Netherlands: International Statistical Institute	Mortality		Benin						Demographic and Health Surveys Program (DHS)	http://wfs.dhsprogram.com/index.cfm?ccode=bj	http://ghdx.healthdata.org/record/benin-world-fertility-survey-1981-1982		World Fertility Survey	1957	1982	Both sexes	0	5	year
Macro International, Inc, National Institute of Statistics and Economic Analysis (INSAE) (Benin). Benin Demographic and Health Survey 1996. Fairfax, United States: ICF International	Mortality		Benin						Demographic and Health Surveys Program (DHS)	http://www.dhsprogram.com/what-we-do/survey/survey-display-87.cfm	http://ghdx.healthdata.org/record/benin-demographic-and-health-survey-1996		Standard demographic and health survey	1969	1996	Both sexes	0	5	year
National Institute of Statistics and Economic Analysis (INSAE) (Benin), ORC Macro. Benin Demographic and Health Survey 2001. Fairfax, United States: ICF International	Mortality		Benin						Demographic and Health Surveys Program (DHS)	http://www.dhsprogram.com/what-we-do/survey/survey-display-211.cfm	http://ghdx.healthdata.org/record/benin-demographic-and-health-survey-2001		Standard demographic and health survey	1976	2001	Both sexes	0	5	year
Macro International, Inc, National Institute of Statistics and Economic Analysis (INSAE) (Benin), National Program Against AIDS (PNLS) (Benin). Benin Demographic and Health Survey 2006. Fairfax, United States: ICF International	Mortality		Benin						Demographic and Health Surveys Program (DHS)	http://www.dhsprogram.com/what-we-do/survey/survey-display-289.cfm	http://ghdx.healthdata.org/record/benin-demographic-and-health-survey-2006		Standard demographic and health survey	1977	2006	Both sexes	0	5	year
ICF International, National Institute of Statistics and Economic Analysis (INSAE) (Benin), National Program Against AIDS (PNLS) (Benin). Benin Demographic and Health Survey 2011-2012. Fairfax, United States: ICF International, 2014	Mortality		Benin						Demographic and Health Surveys Program (DHS)	http://www.measuredhs.com/what-we-do/survey/survey-display-420.cfm	http://ghdx.healthdata.org/record/benin-demographic-and-health-survey-2011-2012		Standard demographic and health survey	1982	2011	Both sexes	0	5	year
National Institute of Statistics and Economic Analysis (INSAE) (Benin), United Nations Children's Fund (UNICEF). Benin Multiple Indicator Cluster Survey 2014. New York, United States: United Nations Children's Fund (UNICEF), 2017	Mortality		Benin						United Nations Children's Fund (UNICEF)	http://mics.unicef.org/surveys	http://ghdx.healthdata.org/record/benin-multiple-indicator-cluster-survey-2014		Multiple Indicator Cluster Survey	1985	2014	Both sexes	0	5	year
Macro International, Inc, National Institute of Statistics and Economic Analysis (INSAE) (Benin), National Program Against AIDS (PNLS) (Benin). Benin Demographic and Health Survey 2006. Fairfax, United States: ICF International	Mortality		Benin						Demographic and Health Surveys Program (DHS)	http://www.dhsprogram.com/what-we-do/survey/survey-display-289.cfm	http://ghdx.healthdata.org/record/benin-demographic-and-health-survey-2006		Standard demographic and health survey	1991	2005	Males	15	60	year
Macro International, Inc, National Institute of Statistics and Economic Analysis (INSAE) (Benin), National Program Against AIDS (PNLS) (Benin). Benin Demographic and Health Survey 2006. Fairfax, United States: ICF International	Mortality		Benin						Demographic and Health Surveys Program (DHS)	http://www.dhsprogram.com/what-we-do/survey/survey-display-289.cfm	http://ghdx.healthdata.org/record/benin-demographic-and-health-survey-2006		Standard demographic and health survey	1991	2005	Females	15	60	year
Benin General Census of Population and Housing 1992 as it appears in United Nations Statistics Division (UNSD). United Nations Demographic Yearbook. New York City, United States: United Nations Statistics Division (UNSD)	Mortality		Benin								http://ghdx.healthdata.org/record/united-nations-demographic-yearbook	http://ghdx.healthdata.org/record/benin-general-census-population-and-housing-1992	Census	1973	1973	Both sexes	0	5	year
Benin General Census of Population and Housing 1992 as it appears in United Nations Statistics Division (UNSD). United Nations Demographic Yearbook. New York City, United States: United Nations Statistics Division (UNSD)	Mortality		Benin								http://ghdx.healthdata.org/record/united-nations-demographic-yearbook	http://ghdx.healthdata.org/record/benin-general-census-population-and-housing-1992	Census	1977	1977	Both sexes	0	5	year
Macro International, Inc, National Institute of Statistics and Economic Analysis (INSAE) (Benin). Benin Demographic and Health Survey 1996. Fairfax, United States: ICF International	Mortality		Benin						Demographic and Health Surveys Program (DHS)	http://www.dhsprogram.com/what-we-do/survey/survey-display-87.cfm	http://ghdx.healthdata.org/record/benin-demographic-and-health-survey-1996		Standard demographic and health survey	1981	1995	Males	15	60	year
Benin General Census of Population and Housing 1992 as it appears in United Nations Statistics Division (UNSD). United Nations Demographic Yearbook. New York City, United States: United Nations Statistics Division (UNSD)	Mortality		Benin								http://ghdx.healthdata.org/record/united-nations-demographic-yearbook	http://ghdx.healthdata.org/record/benin-general-census-population-and-housing-1992	Census	1983	1983	Both sexes	0	5	year
Benin General Census of Population and Housing 1992 as it appears in United Nations Statistics Division (UNSD). United Nations Demographic Yearbook. New York City, United States: United Nations Statistics Division (UNSD)	Mortality		Benin								http://ghdx.healthdata.org/record/united-nations-demographic-yearbook	http://ghdx.healthdata.org/record/benin-general-census-population-and-housing-1992	Census	1985	1985	Both sexes	0	5	year
Benin General Census of Population and Housing 1992 as it appears in United Nations Statistics Division (UNSD). United Nations Demographic Yearbook. New York City, United States: United Nations Statistics Division (UNSD)	Mortality		Benin								http://ghdx.healthdata.org/record/united-nations-demographic-yearbook	http://ghdx.healthdata.org/record/benin-general-census-population-and-housing-1992	Census	1988	1988	Both sexes	0	5	year
Benin General Census of Population and Housing 1992 as it appears in United Nations Statistics Division (UNSD). United Nations Demographic Yearbook. New York City, United States: United Nations Statistics Division (UNSD)	Mortality		Benin								http://ghdx.healthdata.org/record/united-nations-demographic-yearbook	http://ghdx.healthdata.org/record/benin-general-census-population-and-housing-1992	Census	1980	1980	Both sexes	0	5	year
National Institute of Statistics and Demography (INSD) (Burkina Faso), Government of Burkina Faso, United Nations Population Fund (UNFPA), United Nations Children's Fund (UNICEF), European Union (EU), National Census Committee (Burkina Faso), Central Census Bureau (Burkina Faso), World Bank Development of The National Statistical System Project, Kingdom of Denmark, Kingdom of Luxembourg. Burkina …	Mortality		Burkina Faso						National Institute of Statistics and Demography (Burkina Faso)	http://www.insd.bf/nada/index.php/catalog/23	http://ghdx.healthdata.org/record/burkina-faso-population-and-housing-census-2006		Census	2005	2005	Males	0	125	year
Burkina Faso General Population Census 1985 as it appears in United Nations Statistics Division (UNSD). United Nations Demographic Yearbook - Historical Supplement 1997. New York, United States: United Nations (UN)	Mortality		Burkina Faso						United Nations Statistics Division (UNSD)	https://unstats.un.org/unsd/demographic-social/products/dyb/index.cshtml	http://ghdx.healthdata.org/record/united-nations-demographic-yearbook-historical-supplement-1997	http://ghdx.healthdata.org/record/burkina-faso-general-population-census-1985	Census	1976	1976	Both sexes	0	5	year
Minnesota Population Center, National Institute of Statistics and Demography (Burkina Faso). Burkina Faso Population and Housing Census 1985 from the Integrated Public Use Microdata Series, International: [Machine-readable database]. Minneapolis: University of Minnesota, 2013	Mortality		Burkina Faso						IPUMS	https://international.ipums.org/international/	http://ghdx.healthdata.org/record/burkina-faso-general-population-census-1985-ipums		Census	1985	1985	Females	0	125	year
ICF Macro, Ministry of Health (Burkina Faso), National Institute of Statistics and Demography (Burkina Faso). Burkina Faso Demographic and Health Survey 2010-2011. Fairfax, United States: ICF International	Mortality		Burkina Faso						Demographic and Health Surveys Program (DHS)	http://www.dhsprogram.com/what-we-do/survey/survey-display-329.cfm	http://ghdx.healthdata.org/record/burkina-faso-demographic-and-health-survey-2010-2011		Standard demographic and health survey	1981	2010	Both sexes	0	5	year
National Institute of Statistics and Demography (INSD) (Burkina Faso), Government of Burkina Faso, United Nations Population Fund (UNFPA), United Nations Children's Fund (UNICEF), European Union (EU), National Census Committee (Burkina Faso), Central Census Bureau (Burkina Faso), World Bank Development of The National Statistical System Project, Kingdom of Denmark, Kingdom of Luxembourg. Burkina …	Mortality		Burkina Faso						National Institute of Statistics and Demography (Burkina Faso)	http://www.insd.bf/nada/index.php/catalog/23	http://ghdx.healthdata.org/record/burkina-faso-population-and-housing-census-2006		Census	2005	2005	Females	0	125	year
Macro International, Inc, National Institute of Statistics and Demography (Burkina Faso). Burkina Faso Demographic and Health Survey 1998-1999. Fairfax, United States: ICF International	Mortality		Burkina Faso						Demographic and Health Surveys Program (DHS)	http://www.dhsprogram.com/what-we-do/survey/survey-display-116.cfm	http://ghdx.healthdata.org/record/burkina-faso-demographic-and-health-survey-1998-1999		Standard demographic and health survey	1983	1997	Males	15	60	year
Macro International, Inc, National Institute of Statistics and Demography (Burkina Faso). Burkina Faso Demographic and Health Survey 1998-1999. Fairfax, United States: ICF International	Mortality		Burkina Faso						Demographic and Health Surveys Program (DHS)	http://www.dhsprogram.com/what-we-do/survey/survey-display-116.cfm	http://ghdx.healthdata.org/record/burkina-faso-demographic-and-health-survey-1998-1999		Standard demographic and health survey	1983	1997	Females	15	60	year
Macro International, Inc, National Institute of Statistics and Demography (Burkina Faso). Burkina Faso Demographic and Health Survey 2003. Fairfax, United States: ICF International	Mortality		Burkina Faso						Demographic and Health Surveys Program (DHS)	http://www.dhsprogram.com/what-we-do/survey/survey-display-230.cfm	http://ghdx.healthdata.org/record/burkina-faso-demographic-and-health-survey-2003		Standard demographic and health survey	1988	2002	Males	15	60	year
Macro International, Inc, National Institute of Statistics and Demography (Burkina Faso). Burkina Faso Demographic and Health Survey 2003. Fairfax, United States: ICF International	Mortality		Burkina Faso						Demographic and Health Surveys Program (DHS)	http://www.dhsprogram.com/what-we-do/survey/survey-display-230.cfm	http://ghdx.healthdata.org/record/burkina-faso-demographic-and-health-survey-2003		Standard demographic and health survey	1988	2002	Females	15	60	year
ICF Macro, Ministry of Health (Burkina Faso), National Institute of Statistics and Demography (Burkina Faso). Burkina Faso Demographic and Health Survey 2010-2011. Fairfax, United States: ICF International	Mortality		Burkina Faso						Demographic and Health Surveys Program (DHS)	http://www.dhsprogram.com/what-we-do/survey/survey-display-329.cfm	http://ghdx.healthdata.org/record/burkina-faso-demographic-and-health-survey-2010-2011		Standard demographic and health survey	1995	2009	Males	15	60	year
ICF Macro, Ministry of Health (Burkina Faso), National Institute of Statistics and Demography (Burkina Faso). Burkina Faso Demographic and Health Survey 2010-2011. Fairfax, United States: ICF International	Mortality		Burkina Faso						Demographic and Health Surveys Program (DHS)	http://www.dhsprogram.com/what-we-do/survey/survey-display-329.cfm	http://ghdx.healthdata.org/record/burkina-faso-demographic-and-health-survey-2010-2011		Standard demographic and health survey	1995	2009	Females	15	60	year
Minnesota Population Center, National Institute of Statistics and Demography (Burkina Faso). Burkina Faso Population and Housing Census 1985 from the Integrated Public Use Microdata Series, International: [Machine-readable database]. Minneapolis: University of Minnesota, 2013	Mortality		Burkina Faso						IPUMS	https://international.ipums.org/international/	http://ghdx.healthdata.org/record/burkina-faso-general-population-census-1985-ipums		Census	1985	1985	Males	15	60	year
Minnesota Population Center, National Institute of Statistics and Demography (Burkina Faso). Burkina Faso Population and Housing Census 1985 from the Integrated Public Use Microdata Series, International: [Machine-readable database]. Minneapolis: University of Minnesota, 2013	Mortality		Burkina Faso						IPUMS	https://international.ipums.org/international/	http://ghdx.healthdata.org/record/burkina-faso-general-population-census-1985-ipums		Census	1985	1985	Females	15	60	year
Burkina Faso General Population Census 1985 as it appears in United Nations Statistics Division (UNSD). United Nations Demographic Yearbook - Historical Supplement 1997. New York, United States: United Nations (UN)	Mortality		Burkina Faso						United Nations Statistics Division (UNSD)	https://unstats.un.org/unsd/demographic-social/products/dyb/index.cshtml	http://ghdx.healthdata.org/record/united-nations-demographic-yearbook-historical-supplement-1997	http://ghdx.healthdata.org/record/burkina-faso-general-population-census-1985	Census	1966	1966	Both sexes	0	5	year
Directorate of Statistics and Office Equipment (Burkina Faso), National Institute of Statistics and Economic Studies (INSEE) (France). Upper Volta Demographic Sample Survey 1960-1961	Mortality		Burkina Faso								http://ghdx.healthdata.org/record/upper-volta-demographic-sample-survey-1960-1961		Other survey	1960	1960	Both sexes	0	125	year
Burkina Faso General Population Census 1985 as it appears in United Nations Statistics Division (UNSD). United Nations Demographic Yearbook - Historical Supplement 1997. New York, United States: United Nations (UN)	Mortality		Burkina Faso						United Nations Statistics Division (UNSD)	https://unstats.un.org/unsd/demographic-social/products/dyb/index.cshtml	http://ghdx.healthdata.org/record/united-nations-demographic-yearbook-historical-supplement-1997	http://ghdx.healthdata.org/record/burkina-faso-general-population-census-1985	Census	1970	1970	Both sexes	0	5	year
National Institute of Statistics and Demography (Burkina Faso). Burkina Faso General Population Census 1985	Mortality		Burkina Faso								http://ghdx.healthdata.org/record/burkina-faso-general-population-census-1985		Census	1984	1984	Females	0	125	year
Macro International, Inc, National Institute of Statistics and Demography (Burkina Faso). Burkina Faso Demographic and Health Survey 1998-1999. Fairfax, United States: ICF International	Mortality		Burkina Faso						Demographic and Health Surveys Program (DHS)	http://www.dhsprogram.com/what-we-do/survey/survey-display-116.cfm	http://ghdx.healthdata.org/record/burkina-faso-demographic-and-health-survey-1998-1999		Standard demographic and health survey	1973	1998	Both sexes	0	5	year
National Institute of Statistics and Demography (INSD) (Burkina Faso), Government of Burkina Faso, United Nations Population Fund (UNFPA), United Nations Children's Fund (UNICEF), European Union (EU), National Census Committee (Burkina Faso), Central Census Bureau (Burkina Faso), World Bank Development of The National Statistical System Project, Kingdom of Denmark, Kingdom of Luxembourg. Burkina …	Mortality		Burkina Faso						National Institute of Statistics and Demography (Burkina Faso)	http://www.insd.bf/nada/index.php/catalog/23	http://ghdx.healthdata.org/record/burkina-faso-population-and-housing-census-2006		Census	1981	2006	Both sexes	0	5	year
National Institute of Statistics and Demography (Burkina Faso). Burkina Faso General Population Census 1985	Mortality		Burkina Faso								http://ghdx.healthdata.org/record/burkina-faso-general-population-census-1985		Census	1984	1984	Both sexes	0	125	year
Directorate of Statistics and Office Equipment (Burkina Faso), National Institute of Statistics and Economic Studies (INSEE) (France). Upper Volta Demographic Sample Survey 1960-1961	Mortality		Burkina Faso								http://ghdx.healthdata.org/record/upper-volta-demographic-sample-survey-1960-1961		Other survey	1960	1960	Males	0	125	year
Directorate of Statistics and Office Equipment (Burkina Faso), National Institute of Statistics and Economic Studies (INSEE) (France). Upper Volta Demographic Sample Survey 1960-1961	Mortality		Burkina Faso								http://ghdx.healthdata.org/record/upper-volta-demographic-sample-survey-1960-1961		Other survey	1960	1960	Females	0	125	year
Minnesota Population Center, National Institute of Statistics and Demography (Burkina Faso). Burkina Faso Population and Housing Census 1985 from the Integrated Public Use Microdata Series, International: [Machine-readable database]. Minneapolis: University of Minnesota, 2013	Mortality		Burkina Faso						IPUMS	https://international.ipums.org/international/	http://ghdx.healthdata.org/record/burkina-faso-general-population-census-1985-ipums		Census	1985	1985	Males	0	125	year
National Institute of Statistics and Demography (INSD) (Burkina Faso), United Nations Population Fund (UNFPA), United Nations Children's Fund (UNICEF), United Nations Development Programme (UNDP), European Union (EU), African Development Bank (AfDB). Burkina Faso Population and Housing Census 1996	Mortality		Burkina Faso						National Institute of Statistics and Demography (Burkina Faso)	http://www.insd.bf/nada/index.php/catalog/3	http://ghdx.healthdata.org/record/burkina-faso-population-and-housing-census-1996		Census	1995	1995	Males	0	125	year
Burkina Faso General Population Census 1985 as it appears in United Nations Statistics Division (UNSD). United Nations Demographic Yearbook - Historical Supplement 1997. New York, United States: United Nations (UN)	Mortality		Burkina Faso						United Nations Statistics Division (UNSD)	https://unstats.un.org/unsd/demographic-social/products/dyb/index.cshtml	http://ghdx.healthdata.org/record/united-nations-demographic-yearbook-historical-supplement-1997	http://ghdx.healthdata.org/record/burkina-faso-general-population-census-1985	Census	1981	1981	Both sexes	0	5	year
Ministry of Economy, Finance and Planning (Burkina Faso). Burkina Faso Demographic Survey 1991	Mortality		Burkina Faso								http://ghdx.healthdata.org/record/burkina-faso-demographic-survey-1991		Other survey	1991	1991	Both sexes	0	5	year
National Institute of Statistics and Demography (Burkina Faso), United Nations Children's Fund (UNICEF). Burkina Faso Multiple Indicator Cluster Survey 2006. New York, United States: United Nations Children's Fund (UNICEF)	Mortality		Burkina Faso						United Nations Children's Fund (UNICEF)	http://mics.unicef.org/surveys	http://ghdx.healthdata.org/record/burkina-faso-multiple-indicator-cluster-survey-2006		Multiple Indicator Cluster Survey	1981	2005	Both sexes	0	5	year
National Institute of Statistics and Demography (INSD) (Burkina Faso), United Nations Population Fund (UNFPA), United Nations Children's Fund (UNICEF), United Nations Development Programme (UNDP), European Union (EU), African Development Bank (AfDB). Burkina Faso Population and Housing Census 1996	Mortality		Burkina Faso						National Institute of Statistics and Demography (Burkina Faso)	http://www.insd.bf/nada/index.php/catalog/3	http://ghdx.healthdata.org/record/burkina-faso-population-and-housing-census-1996		Census	1996	1996	Both sexes	0	5	year
National Institute of Statistics and Demography (INSD) (Burkina Faso), Government of Burkina Faso, United Nations Population Fund (UNFPA), United Nations Children's Fund (UNICEF), European Union (EU), National Census Committee (Burkina Faso), Central Census Bureau (Burkina Faso), World Bank Development of The National Statistical System Project, Kingdom of Denmark, Kingdom of Luxembourg. Burkina …	Mortality		Burkina Faso						National Institute of Statistics and Demography (Burkina Faso)	http://www.insd.bf/nada/index.php/catalog/23	http://ghdx.healthdata.org/record/burkina-faso-population-and-housing-census-2006		Census	2005	2005	Both sexes	0	125	year
Macro International, Inc, National Institute of Statistics and Demography (Burkina Faso). Burkina Faso Demographic and Health Survey 1992-1993. Fairfax, United States: ICF International	Mortality		Burkina Faso						Demographic and Health Surveys Program (DHS)	http://www.dhsprogram.com/what-we-do/survey/survey-display-42.cfm	http://ghdx.healthdata.org/record/burkina-faso-demographic-and-health-survey-1992-1993		Standard demographic and health survey	1967	1992	Both sexes	0	5	year
Burkina Faso General Population Census 1985 as it appears in United Nations Statistics Division (UNSD). United Nations Demographic Yearbook - Historical Supplement 1997. New York, United States: United Nations (UN)	Mortality		Burkina Faso						United Nations Statistics Division (UNSD)	https://unstats.un.org/unsd/demographic-social/products/dyb/index.cshtml	http://ghdx.healthdata.org/record/united-nations-demographic-yearbook-historical-supplement-1997	http://ghdx.healthdata.org/record/burkina-faso-general-population-census-1985	Census	1973	1973	Both sexes	0	5	year
Macro International, Inc, National Institute of Statistics and Demography (Burkina Faso). Burkina Faso Demographic and Health Survey 2003. Fairfax, United States: ICF International	Mortality		Burkina Faso						Demographic and Health Surveys Program (DHS)	http://www.dhsprogram.com/what-we-do/survey/survey-display-230.cfm	http://ghdx.healthdata.org/record/burkina-faso-demographic-and-health-survey-2003		Standard demographic and health survey	1974	2003	Both sexes	0	5	year
Burkina Faso General Population Census 1985 as it appears in United Nations Statistics Division (UNSD). United Nations Demographic Yearbook - Historical Supplement 1997. New York, United States: United Nations (UN)	Mortality		Burkina Faso						United Nations Statistics Division (UNSD)	https://unstats.un.org/unsd/demographic-social/products/dyb/index.cshtml	http://ghdx.healthdata.org/record/united-nations-demographic-yearbook-historical-supplement-1997	http://ghdx.healthdata.org/record/burkina-faso-general-population-census-1985	Census	1979	1979	Both sexes	0	5	year
Minnesota Population Center, National Institute of Statistics and Demography (Burkina Faso). Burkina Faso Population and Housing Census 1996 from the Integrated Public Use Microdata Series, International: [Machine-readable database]. Minneapolis: University of Minnesota, 2013	Mortality		Burkina Faso						IPUMS	https://international.ipums.org/international/	http://ghdx.healthdata.org/record/burkina-faso-population-and-housing-census-1996-ipums		Census	1971	1995	Both sexes	0	5	year
Minnesota Population Center, National Institute of Statistics and Demography (Burkina Faso). Burkina Faso Population and Housing Census 2006 from the Integrated Public Use Microdata Series, International: [Machine-readable database]. Minneapolis: University of Minnesota, 2013	Mortality		Burkina Faso						IPUMS	https://international.ipums.org/international/	http://ghdx.healthdata.org/record/burkina-faso-population-and-housing-census-2006-ipums		Census	1981	2005	Both sexes	0	5	year
ICF International, National Institute of Statistics and Demography (Burkina Faso), National Program for the Fight Against Malaria (PNLP) (Burkina Faso). Burkina Faso Malaria Indicator Survey 2014. Fairfax, United States: ICF International, 2015	Mortality		Burkina Faso						Demographic and Health Surveys Program (DHS)	http://dhsprogram.com/what-we-do/survey/survey-display-481.cfm	http://ghdx.healthdata.org/record/burkina-faso-malaria-indicator-survey-2014		Malaria Indicator Survey	1989	2013	Both sexes	0	5	year
National Institute of Statistics and Demography (INSD) (Burkina Faso), United Nations Population Fund (UNFPA), United Nations Children's Fund (UNICEF), United Nations Development Programme (UNDP), European Union (EU), African Development Bank (AfDB). Burkina Faso Population and Housing Census 1996	Mortality		Burkina Faso						National Institute of Statistics and Demography (Burkina Faso)	http://www.insd.bf/nada/index.php/catalog/3	http://ghdx.healthdata.org/record/burkina-faso-population-and-housing-census-1996		Census	1995	1995	Females	0	125	year
National Institute of Statistics and Demography (Burkina Faso). Burkina Faso General Population Census 1985	Mortality		Burkina Faso								http://ghdx.healthdata.org/record/burkina-faso-general-population-census-1985		Census	1984	1984	Males	0	125	year
Minnesota Population Center, National Institute of Statistics and Demography (Burkina Faso). Burkina Faso Population and Housing Census 1985 from the Integrated Public Use Microdata Series, International: [Machine-readable database]. Minneapolis: University of Minnesota, 2013	Mortality		Burkina Faso						IPUMS	https://international.ipums.org/international/	http://ghdx.healthdata.org/record/burkina-faso-general-population-census-1985-ipums		Census	1985	1985	Both sexes	0	125	year
National Institute of Statistics and Demography (INSD) (Burkina Faso), United Nations Population Fund (UNFPA), United Nations Children's Fund (UNICEF), United Nations Development Programme (UNDP), European Union (EU), African Development Bank (AfDB). Burkina Faso Population and Housing Census 1996	Mortality		Burkina Faso						National Institute of Statistics and Demography (Burkina Faso)	http://www.insd.bf/nada/index.php/catalog/3	http://ghdx.healthdata.org/record/burkina-faso-population-and-housing-census-1996		Census	1995	1995	Both sexes	0	125	year
Ministry of Planning, Department of Statistics (Burundi). Burundi National Demographic Survey 1970-1971	Mortality		Burundi						National Institute of Statistics and Economic Studies (INSEE) (France)	https://www.epsilon.insee.fr/jspui/	http://ghdx.healthdata.org/record/burundi-national-demographic-survey-1970-1971		Other survey	1966	1966	Both sexes	0	5	year
Ministry of Planning, Department of Statistics (Burundi). Burundi National Demographic Survey 1970-1971	Mortality		Burundi						National Institute of Statistics and Economic Studies (INSEE) (France)	https://www.epsilon.insee.fr/jspui/	http://ghdx.healthdata.org/record/burundi-national-demographic-survey-1970-1971		Other survey	1968	1968	Both sexes	0	5	year
Burundi Population and Housing Census 1990 as it appears in United Nations Statistics Division (UNSD). United Nations Demographic Yearbook - Historical Supplement 1997. New York, United States: United Nations (UN)	Mortality		Burundi						United Nations Statistics Division (UNSD)	https://unstats.un.org/unsd/demographic-social/products/dyb/index.cshtml	http://ghdx.healthdata.org/record/united-nations-demographic-yearbook-historical-supplement-1997	http://ghdx.healthdata.org/record/burundi-population-and-housing-census-1990	Census	1972	1972	Both sexes	0	5	year
Burundi Population and Housing Census 1990 as it appears in United Nations Statistics Division (UNSD). United Nations Demographic Yearbook - Historical Supplement 1997. New York, United States: United Nations (UN)	Mortality		Burundi						United Nations Statistics Division (UNSD)	https://unstats.un.org/unsd/demographic-social/products/dyb/index.cshtml	http://ghdx.healthdata.org/record/united-nations-demographic-yearbook-historical-supplement-1997	http://ghdx.healthdata.org/record/burundi-population-and-housing-census-1990	Census	1976	1976	Both sexes	0	5	year
Burundi Population and Housing Census 1990 as it appears in United Nations Statistics Division (UNSD). United Nations Demographic Yearbook - Historical Supplement 1997. New York, United States: United Nations (UN)	Mortality		Burundi						United Nations Statistics Division (UNSD)	https://unstats.un.org/unsd/demographic-social/products/dyb/index.cshtml	http://ghdx.healthdata.org/record/united-nations-demographic-yearbook-historical-supplement-1997	http://ghdx.healthdata.org/record/burundi-population-and-housing-census-1990	Census	1979	1979	Both sexes	0	5	year
Burundi Population and Housing Census 1990 as it appears in United Nations Statistics Division (UNSD). United Nations Demographic Yearbook - Historical Supplement 1997. New York, United States: United Nations (UN)	Mortality		Burundi						United Nations Statistics Division (UNSD)	https://unstats.un.org/unsd/demographic-social/products/dyb/index.cshtml	http://ghdx.healthdata.org/record/united-nations-demographic-yearbook-historical-supplement-1997	http://ghdx.healthdata.org/record/burundi-population-and-housing-census-1990	Census	1982	1982	Both sexes	0	5	year
Burundi Population and Housing Census 1990 as it appears in United Nations Statistics Division (UNSD). United Nations Demographic Yearbook - Historical Supplement 1997. New York, United States: United Nations (UN)	Mortality		Burundi						United Nations Statistics Division (UNSD)	https://unstats.un.org/unsd/demographic-social/products/dyb/index.cshtml	http://ghdx.healthdata.org/record/united-nations-demographic-yearbook-historical-supplement-1997	http://ghdx.healthdata.org/record/burundi-population-and-housing-census-1990	Census	1985	1985	Both sexes	0	5	year
Burundi Population and Housing Census 1990 as it appears in United Nations Statistics Division (UNSD). United Nations Demographic Yearbook - Historical Supplement 1997. New York, United States: United Nations (UN)	Mortality		Burundi						United Nations Statistics Division (UNSD)	https://unstats.un.org/unsd/demographic-social/products/dyb/index.cshtml	http://ghdx.healthdata.org/record/united-nations-demographic-yearbook-historical-supplement-1997	http://ghdx.healthdata.org/record/burundi-population-and-housing-census-1990	Census	1987	1987	Both sexes	0	5	year
Ministry of Planning, Department of Statistics (Burundi). Burundi National Demographic Survey 1970-1971	Mortality		Burundi						National Institute of Statistics and Economic Studies (INSEE) (France)	https://www.epsilon.insee.fr/jspui/	http://ghdx.healthdata.org/record/burundi-national-demographic-survey-1970-1971			1971	1971	Males	15	60	year
Ministry of Planning, Department of Statistics (Burundi). Burundi National Demographic Survey 1970-1971	Mortality		Burundi						National Institute of Statistics and Economic Studies (INSEE) (France)	https://www.epsilon.insee.fr/jspui/	http://ghdx.healthdata.org/record/burundi-national-demographic-survey-1970-1971			1971	1971	Females	15	60	year
Burundi Institute of Statistics and Economic Studies, ICF International, Ministry of Public Health and the Fight Against AIDS (Burundi). Burundi Demographic and Health Survey 2010-2011. Fairfax, United States: ICF International, 2012	Mortality		Burundi						Demographic and Health Surveys Program (DHS)	http://www.dhsprogram.com/what-we-do/survey/survey-display-346.cfm	http://ghdx.healthdata.org/record/burundi-demographic-and-health-survey-2010-2011		Standard demographic and health survey	1995	2009	Males	15	60	year
Burundi Institute of Statistics and Economic Studies, ICF International, Ministry of Public Health and the Fight Against AIDS (Burundi). Burundi Demographic and Health Survey 2010-2011. Fairfax, United States: ICF International, 2012	Mortality		Burundi						Demographic and Health Surveys Program (DHS)	http://www.dhsprogram.com/what-we-do/survey/survey-display-346.cfm	http://ghdx.healthdata.org/record/burundi-demographic-and-health-survey-2010-2011		Standard demographic and health survey	1996	2009	Females	15	60	year
Burundi Institute of Statistics and Economic Studies. Burundi Priority Survey 1998-1999	Mortality		Burundi						Burundi Institute of Statistics and Economic Studies	http://www.isteebu.bi/nada/index.php/catalog/9	http://ghdx.healthdata.org/record/burundi-priority-survey-1998-1999		Other survey	1974	1998	Both sexes	0	5	year
United Nations Children's Fund (UNICEF), Burundi Institute of Statistics and Economic Studies, United Nations Population Fund (UNFPA). Burundi Multiple Indicator Cluster Survey 2005. New York, United States: United Nations Children's Fund (UNICEF)	Mortality		Burundi						United Nations Children's Fund (UNICEF)	http://mics.unicef.org/surveys	http://ghdx.healthdata.org/record/burundi-multiple-indicator-cluster-survey-2005		Multiple Indicator Cluster Survey	1981	2005	Both sexes	0	5	year
Burundi Institute of Statistics and Economic Studies, United Nations Children's Fund (UNICEF). Burundi Multiple Indicator Cluster Survey 2000. New York, United States: United Nations Children's Fund (UNICEF)	Mortality		Burundi						United Nations Children's Fund (UNICEF)	http://mics.unicef.org/surveys	http://ghdx.healthdata.org/record/burundi-multiple-indicator-cluster-survey-2000		Multiple Indicator Cluster Survey	1975	1999	Both sexes	0	5	year
Population Department, Ministry of the Interior (Burundi), Westinghouse; Institute for Resource Development. Burundi Demographic and Health Survey 1987. Columbia, United States: Westinghouse; Institute for Resource Development	Mortality		Burundi						Demographic and Health Surveys Program (DHS)	http://www.dhsprogram.com/what-we-do/survey/survey-display-16.cfm	http://ghdx.healthdata.org/record/burundi-demographic-and-health-survey-1987		Standard demographic and health survey	1962	1987	Both sexes	0	5	year
Burundi Institute of Statistics and Economic Studies, ICF International, Ministry of Public Health and the Fight Against AIDS (Burundi). Burundi Demographic and Health Survey 2010-2011. Fairfax, United States: ICF International, 2012	Mortality		Burundi						Demographic and Health Surveys Program (DHS)	http://www.dhsprogram.com/what-we-do/survey/survey-display-346.cfm	http://ghdx.healthdata.org/record/burundi-demographic-and-health-survey-2010-2011		Standard demographic and health survey	1985	2010	Both sexes	0	5	year
Burundi Institute of Statistics and Economic Studies, ICF Macro, Ministry of Public Health and the Fight Against AIDS (Burundi), National Institute of Public Health (Burundi). Burundi Malaria Indicator Survey 2012-2013. Fairfax, United States: ICF International, 2013	Mortality		Burundi						Demographic and Health Surveys Program (DHS)	http://dhsprogram.com/what-we-do/survey/survey-display-446.cfm	http://ghdx.healthdata.org/record/burundi-malaria-indicator-survey-2012-2013		Malaria Indicator Survey	1987	2011	Both sexes	0	5	year
Burundi Institute of Statistics and Economic Studies, ICF International, Ministry of Public Health and the Fight Against AIDS (Burundi). Burundi Demographic and Health Survey 2016-2017. Fairfax, United States: ICF International, 2018	Mortality		Burundi						Demographic and Health Surveys Program (DHS)	http://www.dhsprogram.com/what-we-do/survey/survey-display-463.cfm	http://ghdx.healthdata.org/record/burundi-demographic-and-health-survey-2016-2017		Standard demographic and health survey	1989	2016	Both sexes	0	5	year
Department of Statistics (Burundi). Burundi Demographic Survey 1965	Mortality		Burundi								http://ghdx.healthdata.org/record/burundi-demographic-survey-1965			1965	1965	Males	0	125	year
Department of Statistics (Burundi). Burundi Demographic Survey 1965	Mortality		Burundi								http://ghdx.healthdata.org/record/burundi-demographic-survey-1965			1965	1965	Females	0	125	year
Department of Statistics (Burundi). Burundi Demographic Survey 1965	Mortality		Burundi								http://ghdx.healthdata.org/record/burundi-demographic-survey-1965			1965	1965	Both sexes	0	125	year
Ministry of Planning, Department of Statistics (Burundi). Burundi National Demographic Survey 1970-1971	Mortality		Burundi						National Institute of Statistics and Economic Studies (INSEE) (France)	https://www.epsilon.insee.fr/jspui/	http://ghdx.healthdata.org/record/burundi-national-demographic-survey-1970-1971			1971	1971	Males	0	125	year
Ministry of Planning, Department of Statistics (Burundi). Burundi National Demographic Survey 1970-1971	Mortality		Burundi						National Institute of Statistics and Economic Studies (INSEE) (France)	https://www.epsilon.insee.fr/jspui/	http://ghdx.healthdata.org/record/burundi-national-demographic-survey-1970-1971			1971	1971	Females	0	125	year
Ministry of Planning, Department of Statistics (Burundi). Burundi National Demographic Survey 1970-1971	Mortality		Burundi						National Institute of Statistics and Economic Studies (INSEE) (France)	https://www.epsilon.insee.fr/jspui/	http://ghdx.healthdata.org/record/burundi-national-demographic-survey-1970-1971			1971	1971	Both sexes	0	125	year
Ministry of Planning, Department of Statistics (Burundi). Burundi National Demographic Survey 1970-1971	Mortality		Burundi						National Institute of Statistics and Economic Studies (INSEE) (France)	https://www.epsilon.insee.fr/jspui/	http://ghdx.healthdata.org/record/burundi-national-demographic-survey-1970-1971		Other survey	1953	1953	Both sexes	0	5	year
Ministry of Planning, Department of Statistics (Burundi). Burundi National Demographic Survey 1970-1971	Mortality		Burundi						National Institute of Statistics and Economic Studies (INSEE) (France)	https://www.epsilon.insee.fr/jspui/	http://ghdx.healthdata.org/record/burundi-national-demographic-survey-1970-1971		Other survey	1957	1957	Both sexes	0	5	year
Ministry of Planning, Department of Statistics (Burundi). Burundi National Demographic Survey 1970-1971	Mortality		Burundi						National Institute of Statistics and Economic Studies (INSEE) (France)	https://www.epsilon.insee.fr/jspui/	http://ghdx.healthdata.org/record/burundi-national-demographic-survey-1970-1971		Other survey	1960	1960	Both sexes	0	5	year
Ministry of Planning, Department of Statistics (Burundi). Burundi National Demographic Survey 1970-1971	Mortality		Burundi						National Institute of Statistics and Economic Studies (INSEE) (France)	https://www.epsilon.insee.fr/jspui/	http://ghdx.healthdata.org/record/burundi-national-demographic-survey-1970-1971		Other survey	1963	1963	Both sexes	0	5	year
Macro International, Inc, National Institute of Statistics (Cameroon). Cameroon Demographic and Health Survey 2004. Fairfax, United States: ICF International	Mortality		Cameroon						Demographic and Health Surveys Program (DHS)	http://www.dhsprogram.com/what-we-do/survey/survey-display-232.cfm	http://ghdx.healthdata.org/record/cameroon-demographic-and-health-survey-2004		Standard demographic and health survey	1989	2003	Males	15	60	year
Macro International, Inc, National Institute of Statistics (Cameroon). Cameroon Demographic and Health Survey 2004. Fairfax, United States: ICF International	Mortality		Cameroon						Demographic and Health Surveys Program (DHS)	http://www.dhsprogram.com/what-we-do/survey/survey-display-232.cfm	http://ghdx.healthdata.org/record/cameroon-demographic-and-health-survey-2004		Standard demographic and health survey	1989	2003	Females	15	60	year
Ministry of the Plan and Regional Development (Cameroon), National Directorate of the Census (Cameroon). Cameroon Population and Housing Census 1987	Mortality		Cameroon					Unpublished			http://ghdx.healthdata.org/record/cameroon-population-and-housing-census-1987		Census	1987	1987	Males	0	125	year
Ministry of the Plan and Regional Development (Cameroon), National Directorate of the Census (Cameroon). Cameroon Population and Housing Census 1987	Mortality		Cameroon					Unpublished			http://ghdx.healthdata.org/record/cameroon-population-and-housing-census-1987		Census	1987	1987	Females	0	125	year
Ministry of the Plan and Regional Development (Cameroon), National Directorate of the Census (Cameroon). Cameroon Population and Housing Census 1987	Mortality		Cameroon					Unpublished			http://ghdx.healthdata.org/record/cameroon-population-and-housing-census-1987		Census	1987	1987	Both sexes	0	125	year
Minnesota Population Center, National Institute of Statistics (Cameroon), Central Bureau of the Census and Population Studies (Cameroon). Cameroon Population and Housing Census 1976 from the Integrated Public Use Microdata Series, International: [Machine-readable database]. Minneapolis: University of Minnesota, 2013	Mortality		Cameroon						IPUMS	https://international.ipums.org/international/	http://ghdx.healthdata.org/record/cameroon-population-and-housing-census-1976-ipums			1976	1976	Males	0	125	year
Minnesota Population Center, National Institute of Statistics (Cameroon), Central Bureau of the Census and Population Studies (Cameroon). Cameroon Population and Housing Census 1976 from the Integrated Public Use Microdata Series, International: [Machine-readable database]. Minneapolis: University of Minnesota, 2013	Mortality		Cameroon						IPUMS	https://international.ipums.org/international/	http://ghdx.healthdata.org/record/cameroon-population-and-housing-census-1976-ipums			1976	1976	Females	0	125	year
Minnesota Population Center, National Institute of Statistics (Cameroon), Central Bureau of the Census and Population Studies (Cameroon). Cameroon Population and Housing Census 1976 from the Integrated Public Use Microdata Series, International: [Machine-readable database]. Minneapolis: University of Minnesota, 2013	Mortality		Cameroon						IPUMS	https://international.ipums.org/international/	http://ghdx.healthdata.org/record/cameroon-population-and-housing-census-1976-ipums			1976	1976	Both sexes	0	125	year
Directorate of Statistics and National Accounts, Ministry of Economics and Finance (Cameroon), United Nations Children's Fund (UNICEF). Cameroon Multiple Indicator Cluster Survey 2000. New York, United States: United Nations Children's Fund (UNICEF)	Mortality		Cameroon						United Nations Children's Fund (UNICEF)	http://mics.unicef.org/surveys	http://ghdx.healthdata.org/record/cameroon-multiple-indicator-cluster-survey-2000		Multiple Indicator Cluster Survey	1976	2000	Both sexes	0	5	year
Central Bureau of the Census and Population Studies (Cameroon), Ministry of Economy, Planning and Regional Development (Cameroon). Cameroon Population and Housing Census 2005	Mortality		Cameroon						Central Bureau of the Census and Population Studies (Cameroon)	http://www.bucrep.cm/index.php/en/recensements-2/3rd-gphc	http://ghdx.healthdata.org/record/cameroon-population-and-housing-census-2005		Census	1980	2004	Both sexes	0	5	year
Minister of the Economy and Planning (Cameroon), International Statistical Institute. Cameroon World Fertility Survey 1978. Voorburg, Netherlands: International Statistical Institute	Mortality		Cameroon						Demographic and Health Surveys Program (DHS)	http://wfs.dhsprogram.com/index.cfm?ccode=cm	http://ghdx.healthdata.org/record/cameroon-world-fertility-survey-1978		World Fertility Survey	1951	1978	Both sexes	0	5	year
Macro International, Inc, Ministry of Economy, Planning and Regional Development (Cameroon). Cameroon Demographic and Health Survey 1991. Fairfax, United States: ICF International	Mortality		Cameroon						Demographic and Health Surveys Program (DHS)	http://www.dhsprogram.com/what-we-do/survey/survey-display-38.cfm	http://ghdx.healthdata.org/record/cameroon-demographic-and-health-survey-1991		Standard demographic and health survey	1967	1991	Both sexes	0	5	year
Central Bureau of the Census and Population Studies (Cameroon), Macro International, Inc. Cameroon Demographic and Health Survey 1998. Fairfax, United States: ICF International	Mortality		Cameroon						Demographic and Health Surveys Program (DHS)	http://www.dhsprogram.com/what-we-do/survey/survey-display-101.cfm	http://ghdx.healthdata.org/record/cameroon-demographic-and-health-survey-1998		Standard demographic and health survey	1972	1997	Both sexes	0	5	year
Macro International, Inc, National Institute of Statistics (Cameroon). Cameroon Demographic and Health Survey 2004. Fairfax, United States: ICF International	Mortality		Cameroon						Demographic and Health Surveys Program (DHS)	http://www.dhsprogram.com/what-we-do/survey/survey-display-232.cfm	http://ghdx.healthdata.org/record/cameroon-demographic-and-health-survey-2004		Standard demographic and health survey	1975	2004	Both sexes	0	5	year
ICF International, Ministry of Economy, Planning and Regional Development (Cameroon), Ministry of Public Health (Cameroon), National Institute of Statistics (Cameroon), Pasteur Center of Cameroon. Cameroon Demographic and Health Survey 2011. Fairfax, United States: ICF International	Mortality		Cameroon						Demographic and Health Surveys Program (DHS)	http://www.dhsprogram.com/what-we-do/survey/survey-display-337.cfm	http://ghdx.healthdata.org/record/cameroon-demographic-and-health-survey-2011		Standard demographic and health survey	1982	2011	Both sexes	0	5	year
Minnesota Population Center, National Institute of Statistics (Cameroon), Central Bureau of the Census and Population Studies (Cameroon). Cameroon Population and Housing Census 2005 from the Integrated Public Use Microdata Series, International: [Machine-readable database]. Minneapolis: University of Minnesota, 2013	Mortality		Cameroon						IPUMS	https://international.ipums.org/international/	http://ghdx.healthdata.org/record/cameroon-population-and-housing-census-2005-ipums		Census	1980	2003	Both sexes	0	5	year
Ministry of Public Health (Cameroon), National Institute of Statistics (Cameroon), United Nations Children's Fund (UNICEF). Cameroon Multiple Indicator Cluster Survey 2014. New York, United States: United Nations Children's Fund (UNICEF), 2017	Mortality		Cameroon						United Nations Children's Fund (UNICEF)	http://mics.unicef.org/surveys	http://ghdx.healthdata.org/record/cameroon-multiple-indicator-cluster-survey-2014		Multiple Indicator Cluster Survey	1986	2013	Both sexes	0	5	year
ICF International, Ministry of Economy, Planning and Regional Development (Cameroon), Ministry of Public Health (Cameroon), National Institute of Statistics (Cameroon), Pasteur Center of Cameroon. Cameroon Demographic and Health Survey 2011. Fairfax, United States: ICF International	Mortality		Cameroon						Demographic and Health Surveys Program (DHS)	http://www.dhsprogram.com/what-we-do/survey/survey-display-337.cfm	http://ghdx.healthdata.org/record/cameroon-demographic-and-health-survey-2011		Standard demographic and health survey	1996	2010	Males	15	60	year
ICF International, Ministry of Economy, Planning and Regional Development (Cameroon), Ministry of Public Health (Cameroon), National Institute of Statistics (Cameroon), Pasteur Center of Cameroon. Cameroon Demographic and Health Survey 2011. Fairfax, United States: ICF International	Mortality		Cameroon						Demographic and Health Surveys Program (DHS)	http://www.dhsprogram.com/what-we-do/survey/survey-display-337.cfm	http://ghdx.healthdata.org/record/cameroon-demographic-and-health-survey-2011		Standard demographic and health survey	1996	2010	Females	15	60	year
Minnesota Population Center, National Institute of Statistics (Cameroon), Central Bureau of the Census and Population Studies (Cameroon). Cameroon Population and Housing Census 1976 from the Integrated Public Use Microdata Series, International: [Machine-readable database]. Minneapolis: University of Minnesota, 2013	Mortality		Cameroon						IPUMS	https://international.ipums.org/international/	http://ghdx.healthdata.org/record/cameroon-population-and-housing-census-1976-ipums		Census	1976	1976	Males	15	60	year
Minnesota Population Center, National Institute of Statistics (Cameroon), Central Bureau of the Census and Population Studies (Cameroon). Cameroon Population and Housing Census 1976 from the Integrated Public Use Microdata Series, International: [Machine-readable database]. Minneapolis: University of Minnesota, 2013	Mortality		Cameroon						IPUMS	https://international.ipums.org/international/	http://ghdx.healthdata.org/record/cameroon-population-and-housing-census-1976-ipums		Census	1976	1976	Females	15	60	year
Ministry of the Plan and Regional Development (Cameroon), National Directorate of the Census (Cameroon). Cameroon Population and Housing Census 1987	Mortality		Cameroon					Unpublished			http://ghdx.healthdata.org/record/cameroon-population-and-housing-census-1987		Census	1987	1987	Males	15	60	year
Ministry of the Plan and Regional Development (Cameroon), National Directorate of the Census (Cameroon). Cameroon Population and Housing Census 1987	Mortality		Cameroon					Unpublished			http://ghdx.healthdata.org/record/cameroon-population-and-housing-census-1987		Census	1987	1987	Females	15	60	year
Central Bureau of the Census and Population Studies (Cameroon), Macro International, Inc. Cameroon Demographic and Health Survey 1998. Fairfax, United States: ICF International	Mortality		Cameroon						Demographic and Health Surveys Program (DHS)	http://www.dhsprogram.com/what-we-do/survey/survey-display-101.cfm	http://ghdx.healthdata.org/record/cameroon-demographic-and-health-survey-1998		Standard demographic and health survey	1983	1997	Males	15	60	year
Central Bureau of the Census and Population Studies (Cameroon), Macro International, Inc. Cameroon Demographic and Health Survey 1998. Fairfax, United States: ICF International	Mortality		Cameroon						Demographic and Health Surveys Program (DHS)	http://www.dhsprogram.com/what-we-do/survey/survey-display-101.cfm	http://ghdx.healthdata.org/record/cameroon-demographic-and-health-survey-1998		Standard demographic and health survey	1983	1997	Females	15	60	year
Division of Statistics and Economic and Social Studies (Central African Republic), Macro International, Inc. Central African Republic Demographic and Health Survey 1994-1995. Fairfax, United States: ICF International	Mortality		Central African Republic						Demographic and Health Surveys Program (DHS)	http://www.dhsprogram.com/what-we-do/survey/survey-display-66.cfm	http://ghdx.healthdata.org/record/central-african-republic-demographic-and-health-survey-1994-1995		Standard demographic and health survey	1979	1983	Males	15	60	year
Division of Statistics and Economic and Social Studies (Central African Republic), Macro International, Inc. Central African Republic Demographic and Health Survey 1994-1995. Fairfax, United States: ICF International	Mortality		Central African Republic						Demographic and Health Surveys Program (DHS)	http://www.dhsprogram.com/what-we-do/survey/survey-display-66.cfm	http://ghdx.healthdata.org/record/central-african-republic-demographic-and-health-survey-1994-1995		Standard demographic and health survey	1979	1979	Females	15	60	year
Division of Statistics and Economic and Social Studies (Central African Republic), Macro International, Inc. Central African Republic Demographic and Health Survey 1994-1995. Fairfax, United States: ICF International	Mortality		Central African Republic						Demographic and Health Surveys Program (DHS)	http://www.dhsprogram.com/what-we-do/survey/survey-display-66.cfm	http://ghdx.healthdata.org/record/central-african-republic-demographic-and-health-survey-1994-1995		Standard demographic and health survey	1985	1993	Males	15	60	year
Central African Republic Population and Housing Census 1975 as it appears in United Nations Statistics Division (UNSD). United Nations Demographic Yearbook - Historical Supplement 1997. New York, United States: United Nations (UN)	Mortality		Central African Republic						United Nations Statistics Division (UNSD)	https://unstats.un.org/unsd/demographic-social/products/dyb/index.cshtml	http://ghdx.healthdata.org/record/united-nations-demographic-yearbook-historical-supplement-1997	http://ghdx.healthdata.org/record/central-african-republic-population-and-housing-census-1975	Census	1956	1956	Both sexes	0	5	year
Central African Republic Population and Housing Census 1975 as it appears in United Nations Statistics Division (UNSD). United Nations Demographic Yearbook - Historical Supplement 1997. New York, United States: United Nations (UN)	Mortality		Central African Republic						United Nations Statistics Division (UNSD)	https://unstats.un.org/unsd/demographic-social/products/dyb/index.cshtml	http://ghdx.healthdata.org/record/united-nations-demographic-yearbook-historical-supplement-1997	http://ghdx.healthdata.org/record/central-african-republic-population-and-housing-census-1975	Census	1959	1959	Both sexes	0	5	year
Central African Republic Population and Housing Census 1975 as it appears in United Nations Statistics Division (UNSD). United Nations Demographic Yearbook - Historical Supplement 1997. New York, United States: United Nations (UN)	Mortality		Central African Republic						United Nations Statistics Division (UNSD)	https://unstats.un.org/unsd/demographic-social/products/dyb/index.cshtml	http://ghdx.healthdata.org/record/united-nations-demographic-yearbook-historical-supplement-1997	http://ghdx.healthdata.org/record/central-african-republic-population-and-housing-census-1975	Census	1962	1962	Both sexes	0	5	year
Central African Republic Population and Housing Census 1975 as it appears in United Nations Statistics Division (UNSD). United Nations Demographic Yearbook - Historical Supplement 1997. New York, United States: United Nations (UN)	Mortality		Central African Republic						United Nations Statistics Division (UNSD)	https://unstats.un.org/unsd/demographic-social/products/dyb/index.cshtml	http://ghdx.healthdata.org/record/united-nations-demographic-yearbook-historical-supplement-1997	http://ghdx.healthdata.org/record/central-african-republic-population-and-housing-census-1975	Census	1965	1965	Both sexes	0	5	year
Central African Republic Population and Housing Census 1975 as it appears in United Nations Statistics Division (UNSD). United Nations Demographic Yearbook - Historical Supplement 1997. New York, United States: United Nations (UN)	Mortality		Central African Republic						United Nations Statistics Division (UNSD)	https://unstats.un.org/unsd/demographic-social/products/dyb/index.cshtml	http://ghdx.healthdata.org/record/united-nations-demographic-yearbook-historical-supplement-1997	http://ghdx.healthdata.org/record/central-african-republic-population-and-housing-census-1975	Census	1968	1968	Both sexes	0	5	year
Central African Republic Population and Housing Census 1975 as it appears in United Nations Statistics Division (UNSD). United Nations Demographic Yearbook - Historical Supplement 1997. New York, United States: United Nations (UN)	Mortality		Central African Republic						United Nations Statistics Division (UNSD)	https://unstats.un.org/unsd/demographic-social/products/dyb/index.cshtml	http://ghdx.healthdata.org/record/united-nations-demographic-yearbook-historical-supplement-1997	http://ghdx.healthdata.org/record/central-african-republic-population-and-housing-census-1975	Census	1970	1970	Both sexes	0	5	year
Central African Republic General Population Census 1988 as it appears in United Nations Statistics Division (UNSD). United Nations Demographic Yearbook - Historical Supplement 1997. New York, United States: United Nations (UN)	Mortality		Central African Republic						United Nations Statistics Division (UNSD)	https://unstats.un.org/unsd/demographic-social/products/dyb/index.cshtml	http://ghdx.healthdata.org/record/united-nations-demographic-yearbook-historical-supplement-1997	http://ghdx.healthdata.org/record/central-african-republic-general-population-census-1988	Census	1988	1988	Males	15	60	year
Central African Republic General Population Census 1988 as it appears in United Nations Statistics Division (UNSD). United Nations Demographic Yearbook - Historical Supplement 1997. New York, United States: United Nations (UN)	Mortality		Central African Republic						United Nations Statistics Division (UNSD)	https://unstats.un.org/unsd/demographic-social/products/dyb/index.cshtml	http://ghdx.healthdata.org/record/united-nations-demographic-yearbook-historical-supplement-1997	http://ghdx.healthdata.org/record/central-african-republic-general-population-census-1988	Census	1988	1988	Females	15	60	year
Division of Statistics and Economic and Social Studies (Central African Republic), Macro International, Inc. Central African Republic Demographic and Health Survey 1994-1995. Fairfax, United States: ICF International	Mortality		Central African Republic						Demographic and Health Surveys Program (DHS)	http://www.dhsprogram.com/what-we-do/survey/survey-display-66.cfm	http://ghdx.healthdata.org/record/central-african-republic-demographic-and-health-survey-1994-1995		Standard demographic and health survey	1967	1994	Both sexes	0	5	year
Central African Institute of Statistics, Economic and Social Studies (ICASEES) (Central African Republic), ICF International. Central African Republic Multiple Indicator Cluster Survey 2010-2011. Fairfax, United States: ICF International, 2013	Mortality		Central African Republic						United Nations Children's Fund (UNICEF)	http://mics.unicef.org/surveys	http://ghdx.healthdata.org/record/central-african-republic-multiple-indicator-cluster-survey-2010-2011		Multiple Indicator Cluster Survey	1986	2010	Both sexes	0	5	year
United Nations Children's Fund (UNICEF). Central African Republic Multiple Indicator Cluster Survey 2006. New York, United States: United Nations Children's Fund (UNICEF)	Mortality		Central African Republic						United Nations Children's Fund (UNICEF)	http://mics.unicef.org/surveys	http://ghdx.healthdata.org/record/central-african-republic-multiple-indicator-cluster-survey-2006		Multiple Indicator Cluster Survey	1982	2006	Both sexes	0	5	year
Division of Statistics and Economic and Social Studies (Central African Republic), Ministry of Economy, Planning and International Cooperation (Central African Republic), United Nations Children's Fund (UNICEF). Central African Republic Multiple Indicator Cluster Survey 2000. New York, United States: United Nations Children's Fund (UNICEF)	Mortality		Central African Republic						United Nations Children's Fund (UNICEF)	http://mics.unicef.org/surveys	http://ghdx.healthdata.org/record/central-african-republic-multiple-indicator-cluster-survey-2000		Multiple Indicator Cluster Survey	1976	2000	Both sexes	0	5	year
Central African Republic General Population Census 1988 as it appears in United Nations Statistics Division (UNSD). United Nations Demographic Yearbook - Historical Supplement 1997. New York, United States: United Nations (UN)	Mortality		Central African Republic						United Nations Statistics Division (UNSD)	https://unstats.un.org/unsd/demographic-social/products/dyb/index.cshtml	http://ghdx.healthdata.org/record/united-nations-demographic-yearbook-historical-supplement-1997	http://ghdx.healthdata.org/record/central-african-republic-general-population-census-1988	Census	1988	1988	Males	0	125	year
Central African Republic General Population Census 1988 as it appears in United Nations Statistics Division (UNSD). United Nations Demographic Yearbook - Historical Supplement 1997. New York, United States: United Nations (UN)	Mortality		Central African Republic						United Nations Statistics Division (UNSD)	https://unstats.un.org/unsd/demographic-social/products/dyb/index.cshtml	http://ghdx.healthdata.org/record/united-nations-demographic-yearbook-historical-supplement-1997	http://ghdx.healthdata.org/record/central-african-republic-general-population-census-1988	Census	1988	1988	Females	0	125	year
Central African Republic General Population Census 1988 as it appears in United Nations Statistics Division (UNSD). United Nations Demographic Yearbook - Historical Supplement 1997. New York, United States: United Nations (UN)	Mortality		Central African Republic						United Nations Statistics Division (UNSD)	https://unstats.un.org/unsd/demographic-social/products/dyb/index.cshtml	http://ghdx.healthdata.org/record/united-nations-demographic-yearbook-historical-supplement-1997	http://ghdx.healthdata.org/record/central-african-republic-general-population-census-1988	Census	1988	1988	Both sexes	0	125	year
Division of Statistics and Economic and Social Studies (Central African Republic), Macro International, Inc. Central African Republic Demographic and Health Survey 1994-1995. Fairfax, United States: ICF International	Mortality		Central African Republic						Demographic and Health Surveys Program (DHS)	http://www.dhsprogram.com/what-we-do/survey/survey-display-66.cfm	http://ghdx.healthdata.org/record/central-african-republic-demographic-and-health-survey-1994-1995		Standard demographic and health survey	1982	1983	Females	15	60	year
Division of Statistics and Economic and Social Studies (Central African Republic), Macro International, Inc. Central African Republic Demographic and Health Survey 1994-1995. Fairfax, United States: ICF International	Mortality		Central African Republic						Demographic and Health Surveys Program (DHS)	http://www.dhsprogram.com/what-we-do/survey/survey-display-66.cfm	http://ghdx.healthdata.org/record/central-african-republic-demographic-and-health-survey-1994-1995		Standard demographic and health survey	1985	1993	Females	15	60	year
Ministry of Planning, Economy, and International Cooperation (Chad), National Institute of Statistical, Economic and Demographic Studies (Chad), United Nations Children's Fund (UNICEF). Chad Multiple Indicator Cluster Survey 2010. New York, United States: United Nations Children's Fund (UNICEF), 2014	Mortality		Chad						United Nations Children's Fund (UNICEF)	http://mics.unicef.org/surveys	http://ghdx.healthdata.org/record/chad-multiple-indicator-cluster-survey-2010		Multiple Indicator Cluster Survey	1985	2009	Both sexes	0	5	year
ICF International, National Institute of Statistical, Economic and Demographic Studies (Chad). Chad Demographic and Health Survey 2014-2015. Fairfax, United States: ICF International, 2016	Mortality		Chad						Demographic and Health Surveys Program (DHS)	http://www.dhsprogram.com/what-we-do/survey/survey-display-465.cfm	http://ghdx.healthdata.org/record/chad-demographic-and-health-survey-2014-2015		Standard demographic and health survey	1983	2014	Both sexes	0	5	year
Census Bureau (Chad), Macro International, Inc, National Institute of Statistical, Economic and Demographic Studies (Chad). Chad Demographic and Health Survey 1996-1997. Fairfax, United States: ICF International	Mortality		Chad						Demographic and Health Surveys Program (DHS)	http://www.dhsprogram.com/what-we-do/survey/survey-display-83.cfm	http://ghdx.healthdata.org/record/chad-demographic-and-health-survey-1996-1997		Standard demographic and health survey	1981	1995	Males	15	60	year
Census Bureau (Chad), Macro International, Inc, National Institute of Statistical, Economic and Demographic Studies (Chad). Chad Demographic and Health Survey 1996-1997. Fairfax, United States: ICF International	Mortality		Chad						Demographic and Health Surveys Program (DHS)	http://www.dhsprogram.com/what-we-do/survey/survey-display-83.cfm	http://ghdx.healthdata.org/record/chad-demographic-and-health-survey-1996-1997		Standard demographic and health survey	1981	1995	Females	15	60	year
Macro International, Inc, National Institute of Statistical, Economic and Demographic Studies (Chad). Chad Demographic and Health Survey 2004. Fairfax, United States: ICF International	Mortality		Chad						Demographic and Health Surveys Program (DHS)	http://www.dhsprogram.com/what-we-do/survey/survey-display-215.cfm	http://ghdx.healthdata.org/record/chad-demographic-and-health-survey-2004		Standard demographic and health survey	1991	2003	Males	15	60	year
Macro International, Inc, National Institute of Statistical, Economic and Demographic Studies (Chad). Chad Demographic and Health Survey 2004. Fairfax, United States: ICF International	Mortality		Chad						Demographic and Health Surveys Program (DHS)	http://www.dhsprogram.com/what-we-do/survey/survey-display-215.cfm	http://ghdx.healthdata.org/record/chad-demographic-and-health-survey-2004		Standard demographic and health survey	1989	2003	Females	15	60	year
ICF International, National Institute of Statistical, Economic and Demographic Studies (Chad). Chad Demographic and Health Survey 2014-2015. Fairfax, United States: ICF International, 2016	Mortality		Chad						Demographic and Health Surveys Program (DHS)	http://www.dhsprogram.com/what-we-do/survey/survey-display-465.cfm	http://ghdx.healthdata.org/record/chad-demographic-and-health-survey-2014-2015		Standard demographic and health survey	1999	2013	Males	15	60	year
ICF International, National Institute of Statistical, Economic and Demographic Studies (Chad). Chad Demographic and Health Survey 2014-2015. Fairfax, United States: ICF International, 2016	Mortality		Chad						Demographic and Health Surveys Program (DHS)	http://www.dhsprogram.com/what-we-do/survey/survey-display-465.cfm	http://ghdx.healthdata.org/record/chad-demographic-and-health-survey-2014-2015		Standard demographic and health survey	1999	2013	Females	15	60	year
United Nations Children's Fund (UNICEF), Census Bureau (Chad), National Institute of Statistical, Economic and Demographic Studies (Chad). Chad Multiple Indicator Cluster Survey 2000. New York, United States: United Nations Children's Fund (UNICEF)	Mortality		Chad						United Nations Children's Fund (UNICEF)	http://mics.unicef.org/surveys	http://ghdx.healthdata.org/record/chad-multiple-indicator-cluster-survey-2000		Multiple Indicator Cluster Survey	1976	2000	Both sexes	0	5	year
Census Bureau (Chad), Macro International, Inc, National Institute of Statistical, Economic and Demographic Studies (Chad). Chad Demographic and Health Survey 1996-1997. Fairfax, United States: ICF International	Mortality		Chad						Demographic and Health Surveys Program (DHS)	http://www.dhsprogram.com/what-we-do/survey/survey-display-83.cfm	http://ghdx.healthdata.org/record/chad-demographic-and-health-survey-1996-1997		Standard demographic and health survey	1969	1996	Both sexes	0	5	year
Macro International, Inc, National Institute of Statistical, Economic and Demographic Studies (Chad). Chad Demographic and Health Survey 2004. Fairfax, United States: ICF International	Mortality		Chad						Demographic and Health Surveys Program (DHS)	http://www.dhsprogram.com/what-we-do/survey/survey-display-215.cfm	http://ghdx.healthdata.org/record/chad-demographic-and-health-survey-2004		Standard demographic and health survey	1977	2004	Both sexes	0	5	year
Central Office of the Census (Comoros). Comoros Population and Housing Census 1980	Mortality		Comoros								http://ghdx.healthdata.org/record/comoros-population-and-housing-census-1980		Census	1961	1961	Both sexes	0	5	year
Central Office of the Census (Comoros). Comoros Population and Housing Census 1980	Mortality		Comoros								http://ghdx.healthdata.org/record/comoros-population-and-housing-census-1980		Census	1964	1964	Both sexes	0	5	year
Central Office of the Census (Comoros). Comoros Population and Housing Census 1980	Mortality		Comoros								http://ghdx.healthdata.org/record/comoros-population-and-housing-census-1980		Census	1968	1968	Both sexes	0	5	year
Central Office of the Census (Comoros). Comoros Population and Housing Census 1980	Mortality		Comoros								http://ghdx.healthdata.org/record/comoros-population-and-housing-census-1980		Census	1971	1971	Both sexes	0	5	year
Madagascar Statistical Service (SSG), National Institute of Statistics and Economic Studies (INSEE) (France), Office of Scientific and Technical Research Overseas (ORSTOM) (France). Comoros Population and Housing Census 1958	Mortality		Comoros								http://ghdx.healthdata.org/record/comoros-population-and-housing-census-1958		Census	1958	1958	Females	15	60	year
General Directorate of Statistics and Forecasting (Comoros), ICF International. Comoros Demographic and Health Survey 2012-2013. Fairfax, United States: ICF International	Mortality		Comoros						Demographic and Health Surveys Program (DHS)	http://www.dhsprogram.com/what-we-do/survey/survey-display-443.cfm	http://ghdx.healthdata.org/record/comoros-demographic-and-health-survey-2012-2013		Standard demographic and health survey	1997	2011	Males	15	60	year
General Directorate of Statistics and Forecasting (Comoros), ICF International. Comoros Demographic and Health Survey 2012-2013. Fairfax, United States: ICF International	Mortality		Comoros						Demographic and Health Surveys Program (DHS)	http://www.dhsprogram.com/what-we-do/survey/survey-display-443.cfm	http://ghdx.healthdata.org/record/comoros-demographic-and-health-survey-2012-2013		Standard demographic and health survey	1997	2011	Females	15	60	year
Madagascar Statistical Service (SSG), National Institute of Statistics and Economic Studies (INSEE) (France), Office of Scientific and Technical Research Overseas (ORSTOM) (France). Comoros Population and Housing Census 1958	Mortality		Comoros								http://ghdx.healthdata.org/record/comoros-population-and-housing-census-1958		Census	1958	1958	Males	15	60	year
Madagascar Statistical Service (SSG), National Institute of Statistics and Economic Studies (INSEE) (France), Office of Scientific and Technical Research Overseas (ORSTOM) (France). Comoros Population and Housing Census 1958	Mortality		Comoros								http://ghdx.healthdata.org/record/comoros-population-and-housing-census-1958		Census	1958	1958	Males	0	125	year
Madagascar Statistical Service (SSG), National Institute of Statistics and Economic Studies (INSEE) (France), Office of Scientific and Technical Research Overseas (ORSTOM) (France). Comoros Population and Housing Census 1958	Mortality		Comoros								http://ghdx.healthdata.org/record/comoros-population-and-housing-census-1958		Census	1958	1958	Females	0	125	year
Madagascar Statistical Service (SSG), National Institute of Statistics and Economic Studies (INSEE) (France), Office of Scientific and Technical Research Overseas (ORSTOM) (France). Comoros Population and Housing Census 1958	Mortality		Comoros								http://ghdx.healthdata.org/record/comoros-population-and-housing-census-1958		Census	1958	1958	Both sexes	0	125	year
Central Office of the Census (Comoros). Comoros Population and Housing Census 1980	Mortality		Comoros								http://ghdx.healthdata.org/record/comoros-population-and-housing-census-1980		Census	1973	1973	Both sexes	0	5	year
United Nations Development Programme (UNDP), United Nations Children's Fund (UNICEF). Comoros Multiple Indicator Cluster Survey 2000. New York, United States: United Nations Children's Fund (UNICEF)	Mortality		Comoros						United Nations Children's Fund (UNICEF)	http://mics.unicef.org/surveys	http://ghdx.healthdata.org/record/comoros-multiple-indicator-cluster-survey-2000		Multiple Indicator Cluster Survey	1976	2000	Both sexes	0	5	year
Macro International, Inc, National Centre of Documentation and Scientific Research (Comoros). Comoros Demographic and Health Survey 1996. Fairfax, United States: ICF International	Mortality		Comoros						Demographic and Health Surveys Program (DHS)	http://www.dhsprogram.com/what-we-do/survey/survey-display-93.cfm	http://ghdx.healthdata.org/record/comoros-demographic-and-health-survey-1996		Standard demographic and health survey	1971	1995	Both sexes	0	5	year
General Directorate of Statistics and Forecasting (Comoros), ICF International. Comoros Demographic and Health Survey 2012-2013. Fairfax, United States: ICF International	Mortality		Comoros						Demographic and Health Surveys Program (DHS)	http://www.dhsprogram.com/what-we-do/survey/survey-display-443.cfm	http://ghdx.healthdata.org/record/comoros-demographic-and-health-survey-2012-2013		Standard demographic and health survey	1988	2012	Both sexes	0	5	year
Central Office of the Census (Comoros). Comoros Population and Housing Census 1980	Mortality		Comoros								http://ghdx.healthdata.org/record/comoros-population-and-housing-census-1980		Census	1976	1976	Both sexes	0	5	year
Macro International, Inc, Ministry of Planning (Congo, DR). Democratic Republic of the Congo Demographic and Health Survey 2007. Fairfax, United States: ICF International	Mortality		Democratic Republic of the Congo						Demographic and Health Surveys Program (DHS)	http://www.dhsprogram.com/what-we-do/survey/survey-display-239.cfm	http://ghdx.healthdata.org/record/democratic-republic-congo-demographic-and-health-survey-2007		Standard demographic and health survey	1992	2006	Males	15	60	year
United Nations Children's Fund (UNICEF). Zaire Multiple Indicator Cluster Survey 1995. New York, United States: United Nations Children's Fund (UNICEF)	Mortality		Democratic Republic of the Congo						United Nations Children's Fund (UNICEF)	http://mics.unicef.org/surveys	http://ghdx.healthdata.org/record/zaire-multiple-indicator-cluster-survey-1995		Multiple Indicator Cluster Survey	1970	1994	Both sexes	0	5	year
Ministry of Planning and Reconstruction (Congo, DR), United Nations Children's Fund (UNICEF). Congo, DR Multiple Indicator Cluster Survey 2001. New York, United States: United Nations Children's Fund (UNICEF)	Mortality		Democratic Republic of the Congo						United Nations Children's Fund (UNICEF)	http://mics.unicef.org/surveys	http://ghdx.healthdata.org/record/democratic-republic-congo-multiple-indicator-cluster-survey-2001		Multiple Indicator Cluster Survey	1976	2000	Both sexes	0	5	year
Macro International, Inc, Ministry of Planning (Congo, DR). Democratic Republic of the Congo Demographic and Health Survey 2007. Fairfax, United States: ICF International	Mortality		Democratic Republic of the Congo						Demographic and Health Surveys Program (DHS)	http://www.dhsprogram.com/what-we-do/survey/survey-display-239.cfm	http://ghdx.healthdata.org/record/democratic-republic-congo-demographic-and-health-survey-2007		Standard demographic and health survey	1980	2007	Both sexes	0	5	year
National Statistical Institute (Congo, DR), Ministry of Planning (Congo, DR), United Nations Children's Fund (UNICEF). Congo, DR Multiple Indicator Cluster Survey 2010. New York, United States: United Nations Children's Fund (UNICEF)	Mortality		Democratic Republic of the Congo						United Nations Children's Fund (UNICEF)	http://mics.unicef.org/surveys	http://ghdx.healthdata.org/record/democratic-republic-congo-multiple-indicator-cluster-survey-2010		Multiple Indicator Cluster Survey	1985	2009	Both sexes	0	5	year
ICF International, Ministry of Planning and Monitoring Implementation of the Revolution of Modernity (Congo, DR), Ministry of Public Health (Congo, DR), National Institute of Statistics (Congo, DR). Democratic Republic of the Congo Demographic and Health Survey 2013-2014. Fairfax, United States: ICF International, 2014	Mortality		Democratic Republic of the Congo						Demographic and Health Surveys Program (DHS)	http://www.dhsprogram.com/what-we-do/survey/survey-display-421.cfm	http://ghdx.healthdata.org/record/democratic-republic-congo-demographic-and-health-survey-2013-2014		Standard demographic and health survey	1984	2013	Both sexes	0	5	year
Macro International, Inc, Ministry of Planning (Congo, DR). Democratic Republic of the Congo Demographic and Health Survey 2007. Fairfax, United States: ICF International	Mortality		Democratic Republic of the Congo						Demographic and Health Surveys Program (DHS)	http://www.dhsprogram.com/what-we-do/survey/survey-display-239.cfm	http://ghdx.healthdata.org/record/democratic-republic-congo-demographic-and-health-survey-2007		Standard demographic and health survey	1992	2006	Females	15	60	year
ICF International, Ministry of Planning and Monitoring Implementation of the Revolution of Modernity (Congo, DR), Ministry of Public Health (Congo, DR), National Institute of Statistics (Congo, DR). Democratic Republic of the Congo Demographic and Health Survey 2013-2014. Fairfax, United States: ICF International, 2014	Mortality		Democratic Republic of the Congo						Demographic and Health Surveys Program (DHS)	http://www.dhsprogram.com/what-we-do/survey/survey-display-421.cfm	http://ghdx.healthdata.org/record/democratic-republic-congo-demographic-and-health-survey-2013-2014		Standard demographic and health survey	1998	2012	Males	15	60	year
ICF International, Ministry of Planning and Monitoring Implementation of the Revolution of Modernity (Congo, DR), Ministry of Public Health (Congo, DR), National Institute of Statistics (Congo, DR). Democratic Republic of the Congo Demographic and Health Survey 2013-2014. Fairfax, United States: ICF International, 2014	Mortality		Democratic Republic of the Congo						Demographic and Health Surveys Program (DHS)	http://www.dhsprogram.com/what-we-do/survey/survey-display-421.cfm	http://ghdx.healthdata.org/record/democratic-republic-congo-demographic-and-health-survey-2013-2014		Standard demographic and health survey	1998	2012	Females	15	60	year
Macro International, Inc, National Center for Statistics and Economic Studies (Congo, Rep.). Congo Demographic and Health Survey 2005. Fairfax, United States: ICF International	Mortality		Congo						Demographic and Health Surveys Program (DHS)	http://www.dhsprogram.com/what-we-do/survey/survey-display-267.cfm	http://ghdx.healthdata.org/record/congo-demographic-and-health-survey-2005		Standard demographic and health survey	1990	1996	Males	15	60	year
Macro International, Inc, National Center for Statistics and Economic Studies (Congo, Rep.). Congo Demographic and Health Survey 2005. Fairfax, United States: ICF International	Mortality		Congo						Demographic and Health Surveys Program (DHS)	http://www.dhsprogram.com/what-we-do/survey/survey-display-267.cfm	http://ghdx.healthdata.org/record/congo-demographic-and-health-survey-2005		Standard demographic and health survey	1998	2004	Males	15	60	year
Macro International, Inc, National Center for Statistics and Economic Studies (Congo, Rep.). Congo Demographic and Health Survey 2005. Fairfax, United States: ICF International	Mortality		Congo						Demographic and Health Surveys Program (DHS)	http://www.dhsprogram.com/what-we-do/survey/survey-display-267.cfm	http://ghdx.healthdata.org/record/congo-demographic-and-health-survey-2005		Standard demographic and health survey	1990	1996	Females	15	60	year
Macro International, Inc, National Center for Statistics and Economic Studies (Congo, Rep.). Congo Demographic and Health Survey 2005. Fairfax, United States: ICF International	Mortality		Congo						Demographic and Health Surveys Program (DHS)	http://www.dhsprogram.com/what-we-do/survey/survey-display-267.cfm	http://ghdx.healthdata.org/record/congo-demographic-and-health-survey-2005		Standard demographic and health survey	1998	2004	Females	15	60	year
ICF International, Ministry of Health (Congo, Rep.), National Center for Statistics and Economic Studies (Congo, Rep.). Congo Demographic and Health Survey 2011-2012. Fairfax, United States: ICF International	Mortality		Congo						Demographic and Health Surveys Program (DHS)	http://dhsprogram.com/what-we-do/survey/survey-display-388.cfm	http://ghdx.healthdata.org/record/congo-demographic-and-health-survey-2011-2012		Standard demographic and health survey	1996	1996	Males	15	60	year
ICF International, Ministry of Health (Congo, Rep.), National Center for Statistics and Economic Studies (Congo, Rep.). Congo Demographic and Health Survey 2011-2012. Fairfax, United States: ICF International	Mortality		Congo						Demographic and Health Surveys Program (DHS)	http://dhsprogram.com/what-we-do/survey/survey-display-388.cfm	http://ghdx.healthdata.org/record/congo-demographic-and-health-survey-2011-2012		Standard demographic and health survey	1998	2010	Males	15	60	year
ICF International, Ministry of Health (Congo, Rep.), National Center for Statistics and Economic Studies (Congo, Rep.). Congo Demographic and Health Survey 2011-2012. Fairfax, United States: ICF International	Mortality		Congo						Demographic and Health Surveys Program (DHS)	http://dhsprogram.com/what-we-do/survey/survey-display-388.cfm	http://ghdx.healthdata.org/record/congo-demographic-and-health-survey-2011-2012		Standard demographic and health survey	1996	1996	Females	15	60	year
ICF International, Ministry of Health (Congo, Rep.), National Center for Statistics and Economic Studies (Congo, Rep.). Congo Demographic and Health Survey 2011-2012. Fairfax, United States: ICF International	Mortality		Congo						Demographic and Health Surveys Program (DHS)	http://dhsprogram.com/what-we-do/survey/survey-display-388.cfm	http://ghdx.healthdata.org/record/congo-demographic-and-health-survey-2011-2012		Standard demographic and health survey	1998	2010	Females	15	60	year
Macro International, Inc, National Center for Statistics and Economic Studies (Congo, Rep.). Congo Demographic and Health Survey 2005. Fairfax, United States: ICF International	Mortality		Congo						Demographic and Health Surveys Program (DHS)	http://www.dhsprogram.com/what-we-do/survey/survey-display-267.cfm	http://ghdx.healthdata.org/record/congo-demographic-and-health-survey-2005		Standard demographic and health survey	1978	2005	Both sexes	0	5	year
National Center for Statistics and Economic Studies (Congo, Rep.). Congo Population and Housing Census 1984	Mortality		Congo								http://ghdx.healthdata.org/record/congo-population-and-housing-census-1984		Census	1984	1984	Males	15	60	year
National Center for Statistics and Economic Studies (Congo, Rep.). Congo Population and Housing Census 1984	Mortality		Congo								http://ghdx.healthdata.org/record/congo-population-and-housing-census-1984		Census	1984	1984	Females	15	60	year
ICF International, Ministry of Health (Congo, Rep.), National Center for Statistics and Economic Studies (Congo, Rep.). Congo Demographic and Health Survey 2011-2012. Fairfax, United States: ICF International	Mortality		Congo						Demographic and Health Surveys Program (DHS)	http://dhsprogram.com/what-we-do/survey/survey-display-388.cfm	http://ghdx.healthdata.org/record/congo-demographic-and-health-survey-2011-2012		Standard demographic and health survey	2000	2011	Both sexes	0	5	year
National Center for Statistics and Economic Studies (Congo, Rep.). Congo Population and Housing Census 1984	Mortality		Congo								http://ghdx.healthdata.org/record/congo-population-and-housing-census-1984			1984	1984	Males	0	125	year
National Center for Statistics and Economic Studies (Congo, Rep.). Congo Population and Housing Census 1974	Mortality		Congo								http://ghdx.healthdata.org/record/congo-population-and-housing-census-1974		Census	1955	1955	Both sexes	0	5	year
National Center for Statistics and Economic Studies (Congo, Rep.). Congo Population and Housing Census 1974	Mortality		Congo								http://ghdx.healthdata.org/record/congo-population-and-housing-census-1974		Census	1958	1958	Both sexes	0	5	year
National Center for Statistics and Economic Studies (Congo, Rep.). Congo Population and Housing Census 1974	Mortality		Congo								http://ghdx.healthdata.org/record/congo-population-and-housing-census-1974		Census	1962	1962	Both sexes	0	5	year
National Center for Statistics and Economic Studies (Congo, Rep.). Congo Population and Housing Census 1974	Mortality		Congo								http://ghdx.healthdata.org/record/congo-population-and-housing-census-1974		Census	1965	1965	Both sexes	0	5	year
National Center for Statistics and Economic Studies (Congo, Rep.). Congo Population and Housing Census 1974	Mortality		Congo								http://ghdx.healthdata.org/record/congo-population-and-housing-census-1974		Census	1967	1967	Both sexes	0	5	year
National Center for Statistics and Economic Studies (Congo, Rep.). Congo Population and Housing Census 1974	Mortality		Congo								http://ghdx.healthdata.org/record/congo-population-and-housing-census-1974		Census	1970	1970	Both sexes	0	5	year
ICF Macro, National Center for Statistics and Economic Studies (Congo, Rep.). Congo AIDS Indicator Survey 2009. Fairfax, United States: ICF International	Mortality		Congo						Demographic and Health Surveys Program (DHS)	http://dhsprogram.com/what-we-do/survey/survey-display-370.cfm	http://ghdx.healthdata.org/record/congo-aids-indicator-survey-2009		AIDS Indicator Survey	1984	1996	Both sexes	0	5	year
ICF Macro, National Center for Statistics and Economic Studies (Congo, Rep.). Congo AIDS Indicator Survey 2009. Fairfax, United States: ICF International	Mortality		Congo						Demographic and Health Surveys Program (DHS)	http://dhsprogram.com/what-we-do/survey/survey-display-370.cfm	http://ghdx.healthdata.org/record/congo-aids-indicator-survey-2009		AIDS Indicator Survey	2000	2008	Both sexes	0	5	year
ICF International, Ministry of Health (Congo, Rep.), National Center for Statistics and Economic Studies (Congo, Rep.). Congo Demographic and Health Survey 2011-2012. Fairfax, United States: ICF International	Mortality		Congo						Demographic and Health Surveys Program (DHS)	http://dhsprogram.com/what-we-do/survey/survey-display-388.cfm	http://ghdx.healthdata.org/record/congo-demographic-and-health-survey-2011-2012		Standard demographic and health survey	1982	1996	Both sexes	0	5	year
National Center for Statistics and Economic Studies (Congo, Rep.). Congo Population and Housing Census 1984	Mortality		Congo								http://ghdx.healthdata.org/record/congo-population-and-housing-census-1984			1984	1984	Females	0	125	year
Macro International, Inc, National Center for Statistics and Economic Studies (Congo, Rep.). Congo, Rep. Demographic and Health Survey - Complete Birth History Data	Mortality		Congo								http://ghdx.healthdata.org/congo-rep-demographic-and-health-survey-complete-birth-history-data		Standard demographic and health survey	1980	1996	Both sexes	0	5	year
Macro International, Inc, National Center for Statistics and Economic Studies (Congo, Rep.). Congo, Rep. Demographic and Health Survey - Complete Birth History Data	Mortality		Congo								http://ghdx.healthdata.org/congo-rep-demographic-and-health-survey-complete-birth-history-data		Standard demographic and health survey	2000	2005	Both sexes	0	5	year
National Institute of Statistics (INS) (Congo), United Nations Children's Fund (UNICEF). Congo Multiple Indicator Cluster Survey 2014-2015. New York, United States: United Nations Children's Fund (UNICEF), 2018	Mortality		Congo						United Nations Children's Fund (UNICEF)	http://mics.unicef.org/surveys	http://ghdx.healthdata.org/record/congo-multiple-indicator-cluster-survey-2014-2015		Multiple Indicator Cluster Survey	2001	2002	Both sexes	0	5	year
National Institute of Statistics (INS) (Congo), United Nations Children's Fund (UNICEF). Congo Multiple Indicator Cluster Survey 2014-2015. New York, United States: United Nations Children's Fund (UNICEF), 2018	Mortality		Congo						United Nations Children's Fund (UNICEF)	http://mics.unicef.org/surveys	http://ghdx.healthdata.org/record/congo-multiple-indicator-cluster-survey-2014-2015		Multiple Indicator Cluster Survey	2006	2007	Both sexes	0	5	year
National Institute of Statistics (INS) (Congo), United Nations Children's Fund (UNICEF). Congo Multiple Indicator Cluster Survey 2014-2015. New York, United States: United Nations Children's Fund (UNICEF), 2018	Mortality		Congo						United Nations Children's Fund (UNICEF)	http://mics.unicef.org/surveys	http://ghdx.healthdata.org/record/congo-multiple-indicator-cluster-survey-2014-2015		Multiple Indicator Cluster Survey	2011	2012	Both sexes	0	5	year
National Center for Statistics and Economic Studies (Congo, Rep.). Congo Population and Housing Census 1984	Mortality		Congo								http://ghdx.healthdata.org/record/congo-population-and-housing-census-1984			1984	1984	Both sexes	0	125	year
Department of Statistics (Côte d'Ivoire). Côte d'Ivoire Demographic Survey 1978-1979	Mortality		Cote d'Ivoire						Department of Statistics (Côte d'Ivoire)		http://ghdx.healthdata.org/record/côte-divoire-demographic-survey-1978-1979			1979	1979	Both sexes	0	125	year
CDC Retro-CI, Ministry of the Fight Against AIDS (Côte d'Ivoire), National Institute of Statistics (Côte d'Ivoire), ORC Macro. Côte d'Ivoire AIDS Indicator Survey 2005. Fairfax, United States: ICF International	Mortality		Cote d'Ivoire						Demographic and Health Surveys Program (DHS)	http://www.dhsprogram.com/what-we-do/survey/survey-display-231.cfm	http://ghdx.healthdata.org/record/côte-divoire-aids-indicator-survey-2005		Standard demographic and health survey	1990	2004	Females	15	60	year
CDC Retro-CI, Ministry of the Fight Against AIDS (Côte d'Ivoire), National Institute of Statistics (Côte d'Ivoire), ORC Macro. Côte d'Ivoire AIDS Indicator Survey 2005. Fairfax, United States: ICF International	Mortality		Cote d'Ivoire						Demographic and Health Surveys Program (DHS)	http://www.dhsprogram.com/what-we-do/survey/survey-display-231.cfm	http://ghdx.healthdata.org/record/côte-divoire-aids-indicator-survey-2005		Standard demographic and health survey	1990	2004	Males	15	60	year
Department of Statistics (Côte d'Ivoire). Côte d'Ivoire Demographic Survey 1978-1979	Mortality		Cote d'Ivoire						Department of Statistics (Côte d'Ivoire)		http://ghdx.healthdata.org/record/côte-divoire-demographic-survey-1978-1979		Other survey	1961	1961	Both sexes	0	5	year
Department of Statistics (Côte d'Ivoire). Côte d'Ivoire Demographic Survey 1978-1979	Mortality		Cote d'Ivoire						Department of Statistics (Côte d'Ivoire)		http://ghdx.healthdata.org/record/côte-divoire-demographic-survey-1978-1979		Other survey	1964	1964	Both sexes	0	5	year
Department of Statistics (Côte d'Ivoire). Côte d'Ivoire Demographic Survey 1978-1979	Mortality		Cote d'Ivoire						Department of Statistics (Côte d'Ivoire)		http://ghdx.healthdata.org/record/côte-divoire-demographic-survey-1978-1979		Other survey	1967	1967	Both sexes	0	5	year
Department of Statistics (Côte d'Ivoire). Côte d'Ivoire Demographic Survey 1978-1979	Mortality		Cote d'Ivoire						Department of Statistics (Côte d'Ivoire)		http://ghdx.healthdata.org/record/côte-divoire-demographic-survey-1978-1979		Other survey	1970	1970	Both sexes	0	5	year
Department of Statistics (Côte d'Ivoire). Côte d'Ivoire Demographic Survey 1978-1979	Mortality		Cote d'Ivoire						Department of Statistics (Côte d'Ivoire)		http://ghdx.healthdata.org/record/côte-divoire-demographic-survey-1978-1979		Other survey	1972	1972	Both sexes	0	5	year
Department of Statistics (Côte d'Ivoire). Côte d'Ivoire Demographic Survey 1978-1979	Mortality		Cote d'Ivoire						Department of Statistics (Côte d'Ivoire)		http://ghdx.healthdata.org/record/côte-divoire-demographic-survey-1978-1979		Other survey	1974	1974	Both sexes	0	5	year
National Institute of Statistics (Côte d'Ivoire), United Nations Children's Fund (UNICEF). Cote d'Ivoire Multiple Indicator Cluster Survey 2016. New York, United States: United Nations Children's Fund (UNICEF), 2018	Mortality		Cote d'Ivoire						United Nations Children's Fund (UNICEF)	http://mics.unicef.org/surveys	http://ghdx.healthdata.org/record/cote-divoire-multiple-indicator-cluster-survey-2016		Multiple Indicator Cluster Survey	1994	1994	Both sexes	0	5	year
National Institute of Statistics (Côte d'Ivoire), United Nations Children's Fund (UNICEF). Cote d'Ivoire Multiple Indicator Cluster Survey 2016. New York, United States: United Nations Children's Fund (UNICEF), 2018	Mortality		Cote d'Ivoire						United Nations Children's Fund (UNICEF)	http://mics.unicef.org/surveys	http://ghdx.healthdata.org/record/cote-divoire-multiple-indicator-cluster-survey-2016		Multiple Indicator Cluster Survey	1999	1999	Both sexes	0	5	year
National Institute of Statistics (Côte d'Ivoire), United Nations Children's Fund (UNICEF). Cote d'Ivoire Multiple Indicator Cluster Survey 2016. New York, United States: United Nations Children's Fund (UNICEF), 2018	Mortality		Cote d'Ivoire						United Nations Children's Fund (UNICEF)	http://mics.unicef.org/surveys	http://ghdx.healthdata.org/record/cote-divoire-multiple-indicator-cluster-survey-2016		Multiple Indicator Cluster Survey	2004	2004	Both sexes	0	5	year
National Institute of Statistics (Côte d'Ivoire), United Nations Children's Fund (UNICEF). Cote d'Ivoire Multiple Indicator Cluster Survey 2016. New York, United States: United Nations Children's Fund (UNICEF), 2018	Mortality		Cote d'Ivoire						United Nations Children's Fund (UNICEF)	http://mics.unicef.org/surveys	http://ghdx.healthdata.org/record/cote-divoire-multiple-indicator-cluster-survey-2016		Multiple Indicator Cluster Survey	2009	2009	Both sexes	0	5	year
National Institute of Statistics (Côte d'Ivoire), United Nations Children's Fund (UNICEF). Cote d'Ivoire Multiple Indicator Cluster Survey 2016. New York, United States: United Nations Children's Fund (UNICEF), 2018	Mortality		Cote d'Ivoire						United Nations Children's Fund (UNICEF)	http://mics.unicef.org/surveys	http://ghdx.healthdata.org/record/cote-divoire-multiple-indicator-cluster-survey-2016		Multiple Indicator Cluster Survey	2014	2014	Both sexes	0	5	year
Macro International, Inc, National Institute of Statistics (Côte d'Ivoire). Côte d'Ivoire Demographic and Health Survey 1994. Calverton, United States: Macro International, Inc	Mortality		Cote d'Ivoire						Demographic and Health Surveys Program (DHS)	http://www.dhsprogram.com/what-we-do/survey/survey-display-62.cfm	http://ghdx.healthdata.org/record/côte-divoire-demographic-and-health-survey-1994		Standard demographic and health survey	1967	1994	Both sexes	0	5	year
Macro International, Inc, National Institute of Statistics (Côte d'Ivoire). Côte d'Ivoire Demographic and Health Survey 1998-1999. Calverton, United States: Macro International, Inc	Mortality		Cote d'Ivoire						Demographic and Health Surveys Program (DHS)	http://www.dhsprogram.com/what-we-do/survey/survey-display-106.cfm	http://ghdx.healthdata.org/record/côte-divoire-demographic-and-health-survey-1998-1999		Standard demographic and health survey	1974	1998	Both sexes	0	5	year
ICF International, Ministry of the Fight Against AIDS (Côte d'Ivoire), National Institute of Statistics (Côte d'Ivoire). Côte d'Ivoire Demographic and Health Survey 2011-2012. Fairfax, United States: ICF International	Mortality		Cote d'Ivoire						Demographic and Health Surveys Program (DHS)	http://www.dhsprogram.com/what-we-do/survey/survey-display-311.cfm	http://ghdx.healthdata.org/record/côte-divoire-demographic-and-health-survey-2011-2012		Standard demographic and health survey	1982	2011	Both sexes	0	5	year
Department of Statistics (Côte d'Ivoire), International Statistical Institute. Côte d'Ivoire World Fertility Survey 1980-1981. Voorburg, Netherlands: International Statistical Institute	Mortality		Cote d'Ivoire						Demographic and Health Surveys Program (DHS)	http://wfs.dhsprogram.com/index.cfm?ccode=ci	http://ghdx.healthdata.org/record/côte-divoire-world-fertility-survey-1980-1981		World Fertility Survey	1955	1980	Both sexes	0	5	year
Department of Statistics (Côte d'Ivoire), World Bank (WB). Côte d'Ivoire Living Standards Measurement Survey 1985-1986. Washington, DC, United States: World Bank (WB)	Mortality		Cote d'Ivoire						World Bank	http://iresearch.worldbank.org/lsms/lsmssurveyFinder.htm	http://ghdx.healthdata.org/record/côte-divoire-living-standards-measurement-survey-1985-1986		Living Standards Measurement Study	1961	1984	Both sexes	0	5	year
Department of Statistics (Côte d'Ivoire), World Bank (WB). Côte d'Ivoire Living Standards Measurement Survey 1986-1987. Washington, DC, United States: World Bank (WB)	Mortality		Cote d'Ivoire						World Bank	http://iresearch.worldbank.org/lsms/lsmssurveyFinder.htm	http://ghdx.healthdata.org/record/côte-divoire-living-standards-measurement-survey-1986-1987		Living Standards Measurement Study	1966	1985	Both sexes	0	5	year
Department of Statistics (Côte d'Ivoire). Côte d'Ivoire Living Standards Measurement Survey 1987-1988. Washington, DC, United States: World Bank (WB)	Mortality		Cote d'Ivoire						World Bank	http://iresearch.worldbank.org/lsms/lsmssurveyFinder.htm	http://ghdx.healthdata.org/record/côte-divoire-living-standards-measurement-survey-1987-1988		Living Standards Measurement Study	1969	1986	Both sexes	0	5	year
Department of Statistics (Côte d'Ivoire). Côte d'Ivoire Living Standards Measurement Survey 1988-1989. Washington, DC, United States: World Bank (WB)	Mortality		Cote d'Ivoire						World Bank	http://iresearch.worldbank.org/lsms/lsmssurveyFinder.htm	http://ghdx.healthdata.org/record/côte-divoire-living-standards-measurement-survey-1988-1989		Living Standards Measurement Study	1969	1986	Both sexes	0	5	year
CDC Retro-CI, Ministry of the Fight Against AIDS (Côte d'Ivoire), National Institute of Statistics (Côte d'Ivoire), ORC Macro. Côte d'Ivoire AIDS Indicator Survey 2005. Fairfax, United States: ICF International	Mortality		Cote d'Ivoire						Demographic and Health Surveys Program (DHS)	http://www.dhsprogram.com/what-we-do/survey/survey-display-231.cfm	http://ghdx.healthdata.org/record/côte-divoire-aids-indicator-survey-2005		AIDS Indicator Survey	1980	2005	Both sexes	0	5	year
Macro International, Inc, National Institute of Statistics (Côte d'Ivoire). Côte d'Ivoire Demographic and Health Survey 1994. Calverton, United States: Macro International, Inc	Mortality		Cote d'Ivoire						Demographic and Health Surveys Program (DHS)	http://www.dhsprogram.com/what-we-do/survey/survey-display-62.cfm	http://ghdx.healthdata.org/record/côte-divoire-demographic-and-health-survey-1994		Standard demographic and health survey	1979	1993	Males	15	60	year
Macro International, Inc, National Institute of Statistics (Côte d'Ivoire). Côte d'Ivoire Demographic and Health Survey 1994. Calverton, United States: Macro International, Inc	Mortality		Cote d'Ivoire						Demographic and Health Surveys Program (DHS)	http://www.dhsprogram.com/what-we-do/survey/survey-display-62.cfm	http://ghdx.healthdata.org/record/côte-divoire-demographic-and-health-survey-1994		Standard demographic and health survey	1979	1993	Females	15	60	year
ICF International, Ministry of the Fight Against AIDS (Côte d'Ivoire), National Institute of Statistics (Côte d'Ivoire). Côte d'Ivoire Demographic and Health Survey 2011-2012. Fairfax, United States: ICF International	Mortality		Cote d'Ivoire						Demographic and Health Surveys Program (DHS)	http://www.dhsprogram.com/what-we-do/survey/survey-display-311.cfm	http://ghdx.healthdata.org/record/côte-divoire-demographic-and-health-survey-2011-2012		Standard demographic and health survey	1996	2010	Males	15	60	year
ICF International, Ministry of the Fight Against AIDS (Côte d'Ivoire), National Institute of Statistics (Côte d'Ivoire). Côte d'Ivoire Demographic and Health Survey 2011-2012. Fairfax, United States: ICF International	Mortality		Cote d'Ivoire						Demographic and Health Surveys Program (DHS)	http://www.dhsprogram.com/what-we-do/survey/survey-display-311.cfm	http://ghdx.healthdata.org/record/côte-divoire-demographic-and-health-survey-2011-2012		Standard demographic and health survey	1996	2010	Females	15	60	year
National Institute of Statistics (Côte d'Ivoire). Côte d'Ivoire General Population and Housing Census 1998	Mortality		Cote d'Ivoire					Unpublished			http://ghdx.healthdata.org/record/côte-divoire-general-population-and-housing-census-1998		Census	1998	1998	Males	0	125	year
National Institute of Statistics (Côte d'Ivoire). Côte d'Ivoire General Population and Housing Census 1998	Mortality		Cote d'Ivoire					Unpublished			http://ghdx.healthdata.org/record/côte-divoire-general-population-and-housing-census-1998		Census	1998	1998	Females	0	125	year
National Institute of Statistics (Côte d'Ivoire). Côte d'Ivoire General Population and Housing Census 1998	Mortality		Cote d'Ivoire					Unpublished			http://ghdx.healthdata.org/record/côte-divoire-general-population-and-housing-census-1998		Census	1998	1998	Both sexes	0	125	year
Department of Statistics (Côte d'Ivoire). Côte d'Ivoire Demographic Survey 1978-1979	Mortality		Cote d'Ivoire						Department of Statistics (Côte d'Ivoire)		http://ghdx.healthdata.org/record/côte-divoire-demographic-survey-1978-1979			1979	1979	Males	0	125	year
Department of Statistics (Côte d'Ivoire). Côte d'Ivoire Demographic Survey 1978-1979	Mortality		Cote d'Ivoire						Department of Statistics (Côte d'Ivoire)		http://ghdx.healthdata.org/record/côte-divoire-demographic-survey-1978-1979			1979	1979	Females	0	125	year
Central Bureau of the Census (Djibouti). Djibouti Intercensal Demographic Survey 1991	Mortality		Djibouti								http://ghdx.healthdata.org/record/djibouti-intercensal-demographic-survey-1991		Other survey	1983	1983	Both sexes	0	5	year
Central Bureau of the Census (Djibouti). Djibouti Intercensal Demographic Survey 1991	Mortality		Djibouti								http://ghdx.healthdata.org/record/djibouti-intercensal-demographic-survey-1991		Other survey	1986	1986	Both sexes	0	5	year
Central Bureau of the Census (Djibouti). Djibouti Intercensal Demographic Survey 1991	Mortality		Djibouti								http://ghdx.healthdata.org/record/djibouti-intercensal-demographic-survey-1991		Other survey	1989	1989	Both sexes	0	5	year
Ministry of Economy, Finance, and Planning in charge of Privatization (Djibouti), Ministry of Health (Djibouti), United Nations Children's Fund (UNICEF). Djibouti Multiple Indicator Cluster Survey 2006. New York, United States: United Nations Children's Fund (UNICEF)	Mortality		Djibouti						United Nations Children's Fund (UNICEF)	http://mics.unicef.org/surveys	http://ghdx.healthdata.org/record/djibouti-multiple-indicator-cluster-survey-2006		Multiple Indicator Cluster Survey	1982	2006	Both sexes	0	5	year
Central Bureau of the Census (Djibouti). Djibouti Intercensal Demographic Survey 1991	Mortality		Djibouti								http://ghdx.healthdata.org/record/djibouti-intercensal-demographic-survey-1991		Other survey	1975	1975	Both sexes	0	5	year
Department of Statistics and Demographic Studies (Djibouti), League of Arab States, Ministry of Health (Djibouti), Pan Arab Project for Family Health (PAPFAM). Djibouti Family Health Survey 2002	Mortality		Djibouti								http://ghdx.healthdata.org/record/djibouti-family-health-survey-2002		Pan Arab Project for Family Health	1977	2002	Both sexes	0	5	year
Central Bureau of the Census (Djibouti). Djibouti Intercensal Demographic Survey 1991	Mortality		Djibouti								http://ghdx.healthdata.org/record/djibouti-intercensal-demographic-survey-1991		Other survey	1979	1979	Both sexes	0	5	year
Central Bureau of the Census (Djibouti). Djibouti Intercensal Demographic Survey 1991	Mortality		Djibouti								http://ghdx.healthdata.org/record/djibouti-intercensal-demographic-survey-1991			1991	1991	Males	0	125	year
Central Bureau of the Census (Djibouti). Djibouti Intercensal Demographic Survey 1991	Mortality		Djibouti								http://ghdx.healthdata.org/record/djibouti-intercensal-demographic-survey-1991			1991	1991	Females	0	125	year
Central Bureau of the Census (Djibouti). Djibouti Intercensal Demographic Survey 1991	Mortality		Djibouti								http://ghdx.healthdata.org/record/djibouti-intercensal-demographic-survey-1991			1991	1991	Both sexes	0	125	year
Central Bureau of the Census (Djibouti). Djibouti Intercensal Demographic Survey 1991	Mortality		Djibouti								http://ghdx.healthdata.org/record/djibouti-intercensal-demographic-survey-1991		Other survey	1972	1972	Both sexes	0	5	year
General Directorate of Statistics (Gabon), ICF International, Ministry of Economy, Employment and Sustainable Development (Gabon), Ministry of Health (Gabon). Gabon Demographic and Health Survey 2012. Fairfax, United States: ICF International, 2013	Mortality		Gabon						Demographic and Health Surveys Program (DHS)	http://dhsprogram.com/what-we-do/survey/survey-display-402.cfm	http://ghdx.healthdata.org/record/gabon-demographic-and-health-survey-2012		Standard demographic and health survey	1997	2011	Males	15	60	year
General Directorate of Statistics (Gabon), ICF International, Ministry of Economy, Employment and Sustainable Development (Gabon), Ministry of Health (Gabon). Gabon Demographic and Health Survey 2012. Fairfax, United States: ICF International, 2013	Mortality		Gabon						Demographic and Health Surveys Program (DHS)	http://dhsprogram.com/what-we-do/survey/survey-display-402.cfm	http://ghdx.healthdata.org/record/gabon-demographic-and-health-survey-2012		Standard demographic and health survey	1997	2011	Females	15	60	year
General Directorate of Statistics and Economic Studies (Gabon), Macro International, Inc. Gabon Demographic and Health Survey 2000-2001. Fairfax, United States: ICF International	Mortality		Gabon						Demographic and Health Surveys Program (DHS)	http://www.dhsprogram.com/what-we-do/survey/survey-display-148.cfm	http://ghdx.healthdata.org/record/gabon-demographic-and-health-survey-2000-2001		Standard demographic and health survey	1973	2000	Both sexes	0	5	year
General Directorate of Statistics (Gabon), ICF International, Ministry of Economy, Employment and Sustainable Development (Gabon), Ministry of Health (Gabon). Gabon Demographic and Health Survey 2012. Fairfax, United States: ICF International, 2013	Mortality		Gabon						Demographic and Health Surveys Program (DHS)	http://dhsprogram.com/what-we-do/survey/survey-display-402.cfm	http://ghdx.healthdata.org/record/gabon-demographic-and-health-survey-2012		Standard demographic and health survey	1982	2011	Both sexes	0	5	year
General Directorate of Statistics and Economic Studies (Gabon), Macro International, Inc. Gabon Demographic and Health Survey 2000-2001. Fairfax, United States: ICF International	Mortality		Gabon						Demographic and Health Surveys Program (DHS)	http://www.dhsprogram.com/what-we-do/survey/survey-display-148.cfm	http://ghdx.healthdata.org/record/gabon-demographic-and-health-survey-2000-2001		Standard demographic and health survey	1985	1999	Males	15	60	year
General Directorate of Statistics and Economic Studies (Gabon), Macro International, Inc. Gabon Demographic and Health Survey 2000-2001. Fairfax, United States: ICF International	Mortality		Gabon						Demographic and Health Surveys Program (DHS)	http://www.dhsprogram.com/what-we-do/survey/survey-display-148.cfm	http://ghdx.healthdata.org/record/gabon-demographic-and-health-survey-2000-2001		Standard demographic and health survey	1985	1999	Females	15	60	year
Ministry of France Overseas (France). Guinea Demographic Sample Survey 1954-1955	Mortality		Guinea								http://ghdx.healthdata.org/record/guinea-demographic-sample-survey-1954-1955		Other survey	1950	1950	Both sexes	0	5	year
Macro International, Inc, National Statistics Directorate (Guinea). Guinea Demographic and Health Survey 1999. Fairfax, United States: ICF International	Mortality		Guinea						Demographic and Health Surveys Program (DHS)	http://www.dhsprogram.com/what-we-do/survey/survey-display-154.cfm	http://ghdx.healthdata.org/record/guinea-demographic-and-health-survey-1999		Standard demographic and health survey	1972	1999	Both sexes	0	5	year
ICF Macro, Ministry of Health and Public Hygiene (Guinea), National Institute of Statistics (Guinea). Guinea Demographic and Health Survey 2012. Fairfax, United States: ICF International	Mortality		Guinea						Demographic and Health Surveys Program (DHS)	http://dhsprogram.com/what-we-do/survey/survey-display-391.cfm	http://ghdx.healthdata.org/record/guinea-demographic-and-health-survey-2012		Standard demographic and health survey	1985	2012	Both sexes	0	5	year
Macro International, Inc, National Statistics Directorate (Guinea). Guinea Demographic and Health Survey 2005. Fairfax, United States: ICF International	Mortality		Guinea						Demographic and Health Surveys Program (DHS)	http://www.dhsprogram.com/what-we-do/survey/survey-display-249.cfm	http://ghdx.healthdata.org/record/guinea-demographic-and-health-survey-2005		Standard demographic and health survey	1977	2004	Both sexes	0	5	year
Macro International, Inc, National Statistics Directorate (Guinea). Guinea Demographic and Health Survey 1999. Fairfax, United States: ICF International	Mortality		Guinea						Demographic and Health Surveys Program (DHS)	http://www.dhsprogram.com/what-we-do/survey/survey-display-154.cfm	http://ghdx.healthdata.org/record/guinea-demographic-and-health-survey-1999		Standard demographic and health survey	1984	1998	Males	15	60	year
Macro International, Inc, National Statistics Directorate (Guinea). Guinea Demographic and Health Survey 1999. Fairfax, United States: ICF International	Mortality		Guinea						Demographic and Health Surveys Program (DHS)	http://www.dhsprogram.com/what-we-do/survey/survey-display-154.cfm	http://ghdx.healthdata.org/record/guinea-demographic-and-health-survey-1999		Standard demographic and health survey	1984	1998	Females	15	60	year
Macro International, Inc, National Statistics Directorate (Guinea). Guinea Demographic and Health Survey 2005. Fairfax, United States: ICF International	Mortality		Guinea						Demographic and Health Surveys Program (DHS)	http://www.dhsprogram.com/what-we-do/survey/survey-display-249.cfm	http://ghdx.healthdata.org/record/guinea-demographic-and-health-survey-2005		Standard demographic and health survey	1990	2004	Males	15	60	year
Macro International, Inc, National Statistics Directorate (Guinea). Guinea Demographic and Health Survey 2005. Fairfax, United States: ICF International	Mortality		Guinea						Demographic and Health Surveys Program (DHS)	http://www.dhsprogram.com/what-we-do/survey/survey-display-249.cfm	http://ghdx.healthdata.org/record/guinea-demographic-and-health-survey-2005		Standard demographic and health survey	1990	2004	Females	15	60	year
Directorate General of Planning and Statistics (Guinea), Ministry of the Interior and Security (Guinea), Minnesota Population Center. Guinea General Census of Population and Housing 1983 from the Integrated Public Use Microdata Series, International: [Machine-readable database]. Minneapolis: University of Minnesota	Mortality		Guinea						IPUMS	https://international.ipums.org/international/	http://ghdx.healthdata.org/record/guinea-general-census-population-and-housing-1983-ipums		Census	1983	1983	Males	15	60	year
Directorate General of Planning and Statistics (Guinea), Ministry of the Interior and Security (Guinea), Minnesota Population Center. Guinea General Census of Population and Housing 1983 from the Integrated Public Use Microdata Series, International: [Machine-readable database]. Minneapolis: University of Minnesota	Mortality		Guinea						IPUMS	https://international.ipums.org/international/	http://ghdx.healthdata.org/record/guinea-general-census-population-and-housing-1983-ipums		Census	1983	1983	Females	15	60	year
ICF Macro, Ministry of Health and Public Hygiene (Guinea), National Institute of Statistics (Guinea). Guinea Demographic and Health Survey 2012. Fairfax, United States: ICF International	Mortality		Guinea						Demographic and Health Surveys Program (DHS)	http://dhsprogram.com/what-we-do/survey/survey-display-391.cfm	http://ghdx.healthdata.org/record/guinea-demographic-and-health-survey-2012		Standard demographic and health survey	1997	2011	Males	15	60	year
ICF Macro, Ministry of Health and Public Hygiene (Guinea), National Institute of Statistics (Guinea). Guinea Demographic and Health Survey 2012. Fairfax, United States: ICF International	Mortality		Guinea						Demographic and Health Surveys Program (DHS)	http://dhsprogram.com/what-we-do/survey/survey-display-391.cfm	http://ghdx.healthdata.org/record/guinea-demographic-and-health-survey-2012		Standard demographic and health survey	1997	2011	Females	15	60	year
United Nations Statistics Division (UNSD). United Nations Demographic Yearbook. New York City, United States: United Nations Statistics Division (UNSD)	Mortality		Guinea								http://ghdx.healthdata.org/record/united-nations-demographic-yearbook		Census	2014	2014	Males	15	60	year
United Nations Statistics Division (UNSD). United Nations Demographic Yearbook. New York City, United States: United Nations Statistics Division (UNSD)	Mortality		Guinea								http://ghdx.healthdata.org/record/united-nations-demographic-yearbook		Census	2014	2014	Females	15	60	year
Macro International, Inc, National Statistics Directorate (Guinea). Guinea Demographic and Health Survey 1992	Mortality		Guinea						Demographic and Health Surveys Program (DHS)	http://www.dhsprogram.com/what-we-do/survey/survey-display-171.cfm	http://ghdx.healthdata.org/record/guinea-demographic-and-health-survey-1992		Standard demographic and health survey	1980	1980	Both sexes	0	5	year
Macro International, Inc, National Statistics Directorate (Guinea). Guinea Demographic and Health Survey 1992	Mortality		Guinea						Demographic and Health Surveys Program (DHS)	http://www.dhsprogram.com/what-we-do/survey/survey-display-171.cfm	http://ghdx.healthdata.org/record/guinea-demographic-and-health-survey-1992		Standard demographic and health survey	1985	1985	Both sexes	0	5	year
Macro International, Inc, National Statistics Directorate (Guinea). Guinea Demographic and Health Survey 1992	Mortality		Guinea						Demographic and Health Surveys Program (DHS)	http://www.dhsprogram.com/what-we-do/survey/survey-display-171.cfm	http://ghdx.healthdata.org/record/guinea-demographic-and-health-survey-1992		Standard demographic and health survey	1990	1990	Both sexes	0	5	year
National Institute of Public Health (NPHI) (Guinea), National Institute of Statistics (Guinea), National Malaria Control Program (Guinea), United Nations Children's Fund (UNICEF). Guinea Multiple Indicator Cluster Survey 2016. New York, United States: United Nations Children's Fund (UNICEF), 2018	Mortality		Guinea						United Nations Children's Fund (UNICEF)	http://mics.unicef.org/surveys	http://ghdx.healthdata.org/record/guinea-multiple-indicator-cluster-survey-2016		Multiple Indicator Cluster Survey	2004	2004	Both sexes	0	5	year
National Institute of Public Health (NPHI) (Guinea), National Institute of Statistics (Guinea), National Malaria Control Program (Guinea), United Nations Children's Fund (UNICEF). Guinea Multiple Indicator Cluster Survey 2016. New York, United States: United Nations Children's Fund (UNICEF), 2018	Mortality		Guinea						United Nations Children's Fund (UNICEF)	http://mics.unicef.org/surveys	http://ghdx.healthdata.org/record/guinea-multiple-indicator-cluster-survey-2016		Multiple Indicator Cluster Survey	2009	2009	Both sexes	0	5	year
National Institute of Public Health (NPHI) (Guinea), National Institute of Statistics (Guinea), National Malaria Control Program (Guinea), United Nations Children's Fund (UNICEF). Guinea Multiple Indicator Cluster Survey 2016. New York, United States: United Nations Children's Fund (UNICEF), 2018	Mortality		Guinea						United Nations Children's Fund (UNICEF)	http://mics.unicef.org/surveys	http://ghdx.healthdata.org/record/guinea-multiple-indicator-cluster-survey-2016		Multiple Indicator Cluster Survey	2014	2014	Both sexes	0	5	year
National Statistics Directorate (Guinea), Ministry of Economy, Finance, and Planning (Guinea), Minnesota Population Center. Guinea General Census of Population and Housing 1996 from the Integrated Public Use Microdata Series, International: [Machine-readable database]. Minneapolis: University of Minnesota	Mortality		Guinea						IPUMS	https://international.ipums.org/international/	http://ghdx.healthdata.org/record/guinea-general-census-population-and-housing-1996-ipums		Census	1971	1995	Both sexes	0	5	year
Directorate General of Planning and Statistics (Guinea), Ministry of the Interior and Security (Guinea), Minnesota Population Center. Guinea General Census of Population and Housing 1983 from the Integrated Public Use Microdata Series, International: [Machine-readable database]. Minneapolis: University of Minnesota	Mortality		Guinea						IPUMS	https://international.ipums.org/international/	http://ghdx.healthdata.org/record/guinea-general-census-population-and-housing-1983-ipums		Census	1983	1983	Males	0	125	year
Directorate General of Planning and Statistics (Guinea), Ministry of the Interior and Security (Guinea), Minnesota Population Center. Guinea General Census of Population and Housing 1983 from the Integrated Public Use Microdata Series, International: [Machine-readable database]. Minneapolis: University of Minnesota	Mortality		Guinea						IPUMS	https://international.ipums.org/international/	http://ghdx.healthdata.org/record/guinea-general-census-population-and-housing-1983-ipums		Census	1983	1983	Females	0	125	year
Directorate General of Planning and Statistics (Guinea), Ministry of the Interior and Security (Guinea), Minnesota Population Center. Guinea General Census of Population and Housing 1983 from the Integrated Public Use Microdata Series, International: [Machine-readable database]. Minneapolis: University of Minnesota	Mortality		Guinea						IPUMS	https://international.ipums.org/international/	http://ghdx.healthdata.org/record/guinea-general-census-population-and-housing-1983-ipums		Census	1983	1983	Both sexes	0	125	year
United Nations Statistics Division (UNSD). United Nations Demographic Yearbook. New York City, United States: United Nations Statistics Division (UNSD)	Mortality		Guinea								http://ghdx.healthdata.org/record/united-nations-demographic-yearbook		Census	2014	2014	Males	0	125	year
United Nations Statistics Division (UNSD). United Nations Demographic Yearbook. New York City, United States: United Nations Statistics Division (UNSD)	Mortality		Guinea								http://ghdx.healthdata.org/record/united-nations-demographic-yearbook		Census	2014	2014	Females	0	125	year
United Nations Statistics Division (UNSD). United Nations Demographic Yearbook. New York City, United States: United Nations Statistics Division (UNSD)	Mortality		Guinea								http://ghdx.healthdata.org/record/united-nations-demographic-yearbook		Census	2014	2014	Both sexes	0	125	year
National Statistical Office (Thailand). Thailand Survey of Population Change 2005-2006	Mortality		Guinea								http://ghdx.healthdata.org/record/thailand-survey-population-change-2005-2006			1955	1955	Males	0	125	year
National Statistical Office (Thailand). Thailand Survey of Population Change 2005-2006	Mortality		Guinea								http://ghdx.healthdata.org/record/thailand-survey-population-change-2005-2006			1955	1955	Females	0	125	year
National Statistical Office (Thailand). Thailand Survey of Population Change 2005-2006	Mortality		Guinea								http://ghdx.healthdata.org/record/thailand-survey-population-change-2005-2006			1955	1955	Both sexes	0	125	year
ICF International, National Institute of Statistics (Madagascar), National Program for the Fight Against Malaria (PNLP) (Madagascar), Pasteur Institute of Madagascar (IPM). Madagascar Malaria Indicator Survey 2013. Fairfax, United States: ICF International, 2013	Mortality		Madagascar						Demographic and Health Surveys Program (DHS)	http://www.dhsprogram.com/what-we-do/survey/survey-display-456.cfm	http://ghdx.healthdata.org/record/madagascar-malaria-indicator-survey-2013		Malaria Indicator Survey	1988	2012	Both sexes	0	5	year
National Institute of Statistics (Madagascar), United Nations Children's Fund (UNICEF). Madagascar - South Multiple Indicator Cluster Survey 2012. New York, United States: United Nations Children's Fund (UNICEF), 2015	Mortality		Madagascar						United Nations Children's Fund (UNICEF)	http://mics.unicef.org/surveys	http://ghdx.healthdata.org/record/madagascar-south-multiple-indicator-cluster-survey-2012		Multiple Indicator Cluster Survey	1988	2012	Both sexes	0	5	year
Madagascar Vital Registration Death Data 1970 as it appears in United Nations Statistics Division (UNSD). United Nations Demographic Yearbook - Historical Supplement 1997. New York, United States: United Nations (UN)	Mortality		Madagascar						United Nations Statistics Division (UNSD)	https://unstats.un.org/unsd/demographic-social/products/dyb/index.cshtml	http://ghdx.healthdata.org/record/united-nations-demographic-yearbook-historical-supplement-1997	http://ghdx.healthdata.org/record/madagascar-vital-registration-death-data-1970	Pan Arab Project for Child Development	1970	1970	Both sexes	0	5	year
Madagascar Vital Registration Death Data 1971 as it appears in United Nations Statistics Division (UNSD). United Nations Demographic Yearbook - Historical Supplement 1997. New York, United States: United Nations (UN)	Mortality		Madagascar						United Nations Statistics Division (UNSD)	https://unstats.un.org/unsd/demographic-social/products/dyb/index.cshtml	http://ghdx.healthdata.org/record/united-nations-demographic-yearbook-historical-supplement-1997	http://ghdx.healthdata.org/record/madagascar-vital-registration-death-data-1971	Pan Arab Project for Child Development	1971	1971	Both sexes	0	5	year
Madagascar Vital Registration Death Data 1972 as it appears in United Nations Statistics Division (UNSD). United Nations Demographic Yearbook - Historical Supplement 1997. New York, United States: United Nations (UN)	Mortality		Madagascar						United Nations Statistics Division (UNSD)	https://unstats.un.org/unsd/demographic-social/products/dyb/index.cshtml	http://ghdx.healthdata.org/record/united-nations-demographic-yearbook-historical-supplement-1997	http://ghdx.healthdata.org/record/madagascar-vital-registration-death-data-1972	Pan Arab Project for Child Development	1972	1972	Both sexes	0	5	year
Madagascar Vital Registration Death Data 1955 as it appears in United Nations Statistics Division (UNSD). United Nations Demographic Yearbook - Historical Supplement 1997. New York, United States: United Nations (UN)	Mortality		Madagascar						United Nations Statistics Division (UNSD)	https://unstats.un.org/unsd/demographic-social/products/dyb/index.cshtml	http://ghdx.healthdata.org/record/united-nations-demographic-yearbook-historical-supplement-1997	http://ghdx.healthdata.org/record/madagascar-vital-registration-death-data-1955	Pan Arab Project for Child Development	1955	1955	Both sexes	0	5	year
Madagascar Vital Registration Death Data 1957 as it appears in United Nations Statistics Division (UNSD). United Nations Demographic Yearbook - Historical Supplement 1997. New York, United States: United Nations (UN)	Mortality		Madagascar						United Nations Statistics Division (UNSD)	https://unstats.un.org/unsd/demographic-social/products/dyb/index.cshtml	http://ghdx.healthdata.org/record/united-nations-demographic-yearbook-historical-supplement-1997	http://ghdx.healthdata.org/record/madagascar-vital-registration-death-data-1957	Pan Arab Project for Child Development	1957	1957	Both sexes	0	5	year
Madagascar Vital Registration Death Data 1958 as it appears in United Nations Statistics Division (UNSD). United Nations Demographic Yearbook - Historical Supplement 1997. New York, United States: United Nations (UN)	Mortality		Madagascar						United Nations Statistics Division (UNSD)	https://unstats.un.org/unsd/demographic-social/products/dyb/index.cshtml	http://ghdx.healthdata.org/record/united-nations-demographic-yearbook-historical-supplement-1997	http://ghdx.healthdata.org/record/madagascar-vital-registration-death-data-1958	Pan Arab Project for Child Development	1958	1958	Both sexes	0	5	year
Madagascar Vital Registration Death Data 1959 as it appears in United Nations Statistics Division (UNSD). United Nations Demographic Yearbook - Historical Supplement 1997. New York, United States: United Nations (UN)	Mortality		Madagascar						United Nations Statistics Division (UNSD)	https://unstats.un.org/unsd/demographic-social/products/dyb/index.cshtml	http://ghdx.healthdata.org/record/united-nations-demographic-yearbook-historical-supplement-1997	http://ghdx.healthdata.org/record/madagascar-vital-registration-death-data-1959	Pan Arab Project for Child Development	1959	1959	Both sexes	0	5	year
Madagascar Vital Registration Death Data 1960 as it appears in United Nations Statistics Division (UNSD). United Nations Demographic Yearbook - Historical Supplement 1997. New York, United States: United Nations (UN)	Mortality		Madagascar						United Nations Statistics Division (UNSD)	https://unstats.un.org/unsd/demographic-social/products/dyb/index.cshtml	http://ghdx.healthdata.org/record/united-nations-demographic-yearbook-historical-supplement-1997	http://ghdx.healthdata.org/record/madagascar-vital-registration-death-data-1960	Pan Arab Project for Child Development	1960	1960	Both sexes	0	5	year
Madagascar Vital Registration Death Data 1961 as it appears in United Nations Statistics Division (UNSD). United Nations Demographic Yearbook - Historical Supplement 1997. New York, United States: United Nations (UN)	Mortality		Madagascar						United Nations Statistics Division (UNSD)	https://unstats.un.org/unsd/demographic-social/products/dyb/index.cshtml	http://ghdx.healthdata.org/record/united-nations-demographic-yearbook-historical-supplement-1997	http://ghdx.healthdata.org/record/madagascar-vital-registration-death-data-1961	Pan Arab Project for Child Development	1961	1961	Both sexes	0	5	year
Madagascar Vital Registration Death Data 1964 as it appears in United Nations Statistics Division (UNSD). United Nations Demographic Yearbook - Historical Supplement 1997. New York, United States: United Nations (UN)	Mortality		Madagascar						United Nations Statistics Division (UNSD)	https://unstats.un.org/unsd/demographic-social/products/dyb/index.cshtml	http://ghdx.healthdata.org/record/united-nations-demographic-yearbook-historical-supplement-1997	http://ghdx.healthdata.org/record/madagascar-vital-registration-death-data-1964	Pan Arab Project for Child Development	1964	1964	Both sexes	0	5	year
Madagascar Vital Registration Death Data 1965 as it appears in United Nations Statistics Division (UNSD). United Nations Demographic Yearbook - Historical Supplement 1997. New York, United States: United Nations (UN)	Mortality		Madagascar						United Nations Statistics Division (UNSD)	https://unstats.un.org/unsd/demographic-social/products/dyb/index.cshtml	http://ghdx.healthdata.org/record/united-nations-demographic-yearbook-historical-supplement-1997	http://ghdx.healthdata.org/record/madagascar-vital-registration-death-data-1965	Pan Arab Project for Child Development	1965	1965	Both sexes	0	5	year
Madagascar Vital Registration Death Data 1966 as it appears in United Nations Statistics Division (UNSD). United Nations Demographic Yearbook - Historical Supplement 1997. New York, United States: United Nations (UN)	Mortality		Madagascar						United Nations Statistics Division (UNSD)	https://unstats.un.org/unsd/demographic-social/products/dyb/index.cshtml	http://ghdx.healthdata.org/record/united-nations-demographic-yearbook-historical-supplement-1997	http://ghdx.healthdata.org/record/madagascar-vital-registration-death-data-1966	Pan Arab Project for Child Development	1966	1966	Both sexes	0	5	year
Madagascar Vital Registration Death Data 1967 as it appears in United Nations Statistics Division (UNSD). United Nations Demographic Yearbook - Historical Supplement 1997. New York, United States: United Nations (UN)	Mortality		Madagascar						United Nations Statistics Division (UNSD)	https://unstats.un.org/unsd/demographic-social/products/dyb/index.cshtml	http://ghdx.healthdata.org/record/united-nations-demographic-yearbook-historical-supplement-1997	http://ghdx.healthdata.org/record/madagascar-vital-registration-death-data-1967	Pan Arab Project for Child Development	1967	1967	Both sexes	0	5	year
Madagascar Vital Registration Death Data 1968 as it appears in United Nations Statistics Division (UNSD). United Nations Demographic Yearbook - Historical Supplement 1997. New York, United States: United Nations (UN)	Mortality		Madagascar						United Nations Statistics Division (UNSD)	https://unstats.un.org/unsd/demographic-social/products/dyb/index.cshtml	http://ghdx.healthdata.org/record/united-nations-demographic-yearbook-historical-supplement-1997	http://ghdx.healthdata.org/record/madagascar-vital-registration-death-data-1968	Pan Arab Project for Child Development	1968	1968	Both sexes	0	5	year
Madagascar Vital Registration Death Data 1971 as it appears in United Nations Statistics Division (UNSD). United Nations Demographic Yearbook - Historical Supplement 1997. New York, United States: United Nations (UN)	Mortality		Madagascar						United Nations Statistics Division (UNSD)	https://unstats.un.org/unsd/demographic-social/products/dyb/index.cshtml	http://ghdx.healthdata.org/record/united-nations-demographic-yearbook-historical-supplement-1997	http://ghdx.healthdata.org/record/madagascar-vital-registration-death-data-1971	Pan Arab Project for Child Development	1971	1971	Females	0	125	year
Madagascar Vital Registration Death Data 1971 as it appears in United Nations Statistics Division (UNSD). United Nations Demographic Yearbook - Historical Supplement 1997. New York, United States: United Nations (UN)	Mortality		Madagascar						United Nations Statistics Division (UNSD)	https://unstats.un.org/unsd/demographic-social/products/dyb/index.cshtml	http://ghdx.healthdata.org/record/united-nations-demographic-yearbook-historical-supplement-1997	http://ghdx.healthdata.org/record/madagascar-vital-registration-death-data-1971	Pan Arab Project for Child Development	1971	1971	Both sexes	0	125	year
Madagascar Vital Registration Death Data 1972 as it appears in United Nations Statistics Division (UNSD). United Nations Demographic Yearbook - Historical Supplement 1997. New York, United States: United Nations (UN)	Mortality		Madagascar						United Nations Statistics Division (UNSD)	https://unstats.un.org/unsd/demographic-social/products/dyb/index.cshtml	http://ghdx.healthdata.org/record/united-nations-demographic-yearbook-historical-supplement-1997	http://ghdx.healthdata.org/record/madagascar-vital-registration-death-data-1972	Pan Arab Project for Child Development	1972	1972	Males	0	125	year
Madagascar Vital Registration Death Data 1972 as it appears in United Nations Statistics Division (UNSD). United Nations Demographic Yearbook - Historical Supplement 1997. New York, United States: United Nations (UN)	Mortality		Madagascar						United Nations Statistics Division (UNSD)	https://unstats.un.org/unsd/demographic-social/products/dyb/index.cshtml	http://ghdx.healthdata.org/record/united-nations-demographic-yearbook-historical-supplement-1997	http://ghdx.healthdata.org/record/madagascar-vital-registration-death-data-1972	Pan Arab Project for Child Development	1972	1972	Females	0	125	year
Madagascar Vital Registration Death Data 1972 as it appears in United Nations Statistics Division (UNSD). United Nations Demographic Yearbook - Historical Supplement 1997. New York, United States: United Nations (UN)	Mortality		Madagascar						United Nations Statistics Division (UNSD)	https://unstats.un.org/unsd/demographic-social/products/dyb/index.cshtml	http://ghdx.healthdata.org/record/united-nations-demographic-yearbook-historical-supplement-1997	http://ghdx.healthdata.org/record/madagascar-vital-registration-death-data-1972	Pan Arab Project for Child Development	1972	1972	Both sexes	0	125	year
Madagascar Vital Registration Death Data 1955 as it appears in United Nations Statistics Division (UNSD). United Nations Demographic Yearbook - Historical Supplement 1997. New York, United States: United Nations (UN)	Mortality		Madagascar						United Nations Statistics Division (UNSD)	https://unstats.un.org/unsd/demographic-social/products/dyb/index.cshtml	http://ghdx.healthdata.org/record/united-nations-demographic-yearbook-historical-supplement-1997	http://ghdx.healthdata.org/record/madagascar-vital-registration-death-data-1955	Pan Arab Project for Child Development	1955	1955	Males	0	125	year
Madagascar Vital Registration Death Data 1955 as it appears in United Nations Statistics Division (UNSD). United Nations Demographic Yearbook - Historical Supplement 1997. New York, United States: United Nations (UN)	Mortality		Madagascar						United Nations Statistics Division (UNSD)	https://unstats.un.org/unsd/demographic-social/products/dyb/index.cshtml	http://ghdx.healthdata.org/record/united-nations-demographic-yearbook-historical-supplement-1997	http://ghdx.healthdata.org/record/madagascar-vital-registration-death-data-1955	Pan Arab Project for Child Development	1955	1955	Females	0	125	year
Madagascar Vital Registration Death Data 1955 as it appears in United Nations Statistics Division (UNSD). United Nations Demographic Yearbook - Historical Supplement 1997. New York, United States: United Nations (UN)	Mortality		Madagascar						United Nations Statistics Division (UNSD)	https://unstats.un.org/unsd/demographic-social/products/dyb/index.cshtml	http://ghdx.healthdata.org/record/united-nations-demographic-yearbook-historical-supplement-1997	http://ghdx.healthdata.org/record/madagascar-vital-registration-death-data-1955	Pan Arab Project for Child Development	1955	1955	Both sexes	0	125	year
Madagascar Vital Registration Death Data 1957 as it appears in United Nations Statistics Division (UNSD). United Nations Demographic Yearbook - Historical Supplement 1997. New York, United States: United Nations (UN)	Mortality		Madagascar						United Nations Statistics Division (UNSD)	https://unstats.un.org/unsd/demographic-social/products/dyb/index.cshtml	http://ghdx.healthdata.org/record/united-nations-demographic-yearbook-historical-supplement-1997	http://ghdx.healthdata.org/record/madagascar-vital-registration-death-data-1957	Pan Arab Project for Child Development	1957	1957	Males	0	125	year
Madagascar Vital Registration Death Data 1957 as it appears in United Nations Statistics Division (UNSD). United Nations Demographic Yearbook - Historical Supplement 1997. New York, United States: United Nations (UN)	Mortality		Madagascar						United Nations Statistics Division (UNSD)	https://unstats.un.org/unsd/demographic-social/products/dyb/index.cshtml	http://ghdx.healthdata.org/record/united-nations-demographic-yearbook-historical-supplement-1997	http://ghdx.healthdata.org/record/madagascar-vital-registration-death-data-1957	Pan Arab Project for Child Development	1957	1957	Females	0	125	year
Madagascar Vital Registration Death Data 1957 as it appears in United Nations Statistics Division (UNSD). United Nations Demographic Yearbook - Historical Supplement 1997. New York, United States: United Nations (UN)	Mortality		Madagascar						United Nations Statistics Division (UNSD)	https://unstats.un.org/unsd/demographic-social/products/dyb/index.cshtml	http://ghdx.healthdata.org/record/united-nations-demographic-yearbook-historical-supplement-1997	http://ghdx.healthdata.org/record/madagascar-vital-registration-death-data-1957	Pan Arab Project for Child Development	1957	1957	Both sexes	0	125	year
Madagascar Vital Registration Death Data 1958 as it appears in United Nations Statistics Division (UNSD). United Nations Demographic Yearbook - Historical Supplement 1997. New York, United States: United Nations (UN)	Mortality		Madagascar						United Nations Statistics Division (UNSD)	https://unstats.un.org/unsd/demographic-social/products/dyb/index.cshtml	http://ghdx.healthdata.org/record/united-nations-demographic-yearbook-historical-supplement-1997	http://ghdx.healthdata.org/record/madagascar-vital-registration-death-data-1958	Pan Arab Project for Child Development	1958	1958	Males	0	125	year
Madagascar Vital Registration Death Data 1958 as it appears in United Nations Statistics Division (UNSD). United Nations Demographic Yearbook - Historical Supplement 1997. New York, United States: United Nations (UN)	Mortality		Madagascar						United Nations Statistics Division (UNSD)	https://unstats.un.org/unsd/demographic-social/products/dyb/index.cshtml	http://ghdx.healthdata.org/record/united-nations-demographic-yearbook-historical-supplement-1997	http://ghdx.healthdata.org/record/madagascar-vital-registration-death-data-1958	Pan Arab Project for Child Development	1958	1958	Females	0	125	year
Madagascar Vital Registration Death Data 1958 as it appears in United Nations Statistics Division (UNSD). United Nations Demographic Yearbook - Historical Supplement 1997. New York, United States: United Nations (UN)	Mortality		Madagascar						United Nations Statistics Division (UNSD)	https://unstats.un.org/unsd/demographic-social/products/dyb/index.cshtml	http://ghdx.healthdata.org/record/united-nations-demographic-yearbook-historical-supplement-1997	http://ghdx.healthdata.org/record/madagascar-vital-registration-death-data-1958	Pan Arab Project for Child Development	1958	1958	Both sexes	0	125	year
Madagascar Vital Registration Death Data 1959 as it appears in United Nations Statistics Division (UNSD). United Nations Demographic Yearbook - Historical Supplement 1997. New York, United States: United Nations (UN)	Mortality		Madagascar						United Nations Statistics Division (UNSD)	https://unstats.un.org/unsd/demographic-social/products/dyb/index.cshtml	http://ghdx.healthdata.org/record/united-nations-demographic-yearbook-historical-supplement-1997	http://ghdx.healthdata.org/record/madagascar-vital-registration-death-data-1959	Pan Arab Project for Child Development	1959	1959	Males	0	125	year
Madagascar Vital Registration Death Data 1959 as it appears in United Nations Statistics Division (UNSD). United Nations Demographic Yearbook - Historical Supplement 1997. New York, United States: United Nations (UN)	Mortality		Madagascar						United Nations Statistics Division (UNSD)	https://unstats.un.org/unsd/demographic-social/products/dyb/index.cshtml	http://ghdx.healthdata.org/record/united-nations-demographic-yearbook-historical-supplement-1997	http://ghdx.healthdata.org/record/madagascar-vital-registration-death-data-1959	Pan Arab Project for Child Development	1959	1959	Females	0	125	year
Madagascar Vital Registration Death Data 1959 as it appears in United Nations Statistics Division (UNSD). United Nations Demographic Yearbook - Historical Supplement 1997. New York, United States: United Nations (UN)	Mortality		Madagascar						United Nations Statistics Division (UNSD)	https://unstats.un.org/unsd/demographic-social/products/dyb/index.cshtml	http://ghdx.healthdata.org/record/united-nations-demographic-yearbook-historical-supplement-1997	http://ghdx.healthdata.org/record/madagascar-vital-registration-death-data-1959	Pan Arab Project for Child Development	1959	1959	Both sexes	0	125	year
Madagascar Vital Registration Death Data 1960 as it appears in United Nations Statistics Division (UNSD). United Nations Demographic Yearbook - Historical Supplement 1997. New York, United States: United Nations (UN)	Mortality		Madagascar						United Nations Statistics Division (UNSD)	https://unstats.un.org/unsd/demographic-social/products/dyb/index.cshtml	http://ghdx.healthdata.org/record/united-nations-demographic-yearbook-historical-supplement-1997	http://ghdx.healthdata.org/record/madagascar-vital-registration-death-data-1960	Pan Arab Project for Child Development	1960	1960	Males	0	125	year
Madagascar Vital Registration Death Data 1960 as it appears in United Nations Statistics Division (UNSD). United Nations Demographic Yearbook - Historical Supplement 1997. New York, United States: United Nations (UN)	Mortality		Madagascar						United Nations Statistics Division (UNSD)	https://unstats.un.org/unsd/demographic-social/products/dyb/index.cshtml	http://ghdx.healthdata.org/record/united-nations-demographic-yearbook-historical-supplement-1997	http://ghdx.healthdata.org/record/madagascar-vital-registration-death-data-1960	Pan Arab Project for Child Development	1960	1960	Females	0	125	year
Madagascar Vital Registration Death Data 1960 as it appears in United Nations Statistics Division (UNSD). United Nations Demographic Yearbook - Historical Supplement 1997. New York, United States: United Nations (UN)	Mortality		Madagascar						United Nations Statistics Division (UNSD)	https://unstats.un.org/unsd/demographic-social/products/dyb/index.cshtml	http://ghdx.healthdata.org/record/united-nations-demographic-yearbook-historical-supplement-1997	http://ghdx.healthdata.org/record/madagascar-vital-registration-death-data-1960	Pan Arab Project for Child Development	1960	1960	Both sexes	0	125	year
Madagascar Vital Registration Death Data 1961 as it appears in United Nations Statistics Division (UNSD). United Nations Demographic Yearbook - Historical Supplement 1997. New York, United States: United Nations (UN)	Mortality		Madagascar						United Nations Statistics Division (UNSD)	https://unstats.un.org/unsd/demographic-social/products/dyb/index.cshtml	http://ghdx.healthdata.org/record/united-nations-demographic-yearbook-historical-supplement-1997	http://ghdx.healthdata.org/record/madagascar-vital-registration-death-data-1961	Pan Arab Project for Child Development	1961	1961	Males	0	125	year
Madagascar Vital Registration Death Data 1961 as it appears in United Nations Statistics Division (UNSD). United Nations Demographic Yearbook - Historical Supplement 1997. New York, United States: United Nations (UN)	Mortality		Madagascar						United Nations Statistics Division (UNSD)	https://unstats.un.org/unsd/demographic-social/products/dyb/index.cshtml	http://ghdx.healthdata.org/record/united-nations-demographic-yearbook-historical-supplement-1997	http://ghdx.healthdata.org/record/madagascar-vital-registration-death-data-1961	Pan Arab Project for Child Development	1961	1961	Females	0	125	year
Madagascar Vital Registration Death Data 1961 as it appears in United Nations Statistics Division (UNSD). United Nations Demographic Yearbook - Historical Supplement 1997. New York, United States: United Nations (UN)	Mortality		Madagascar						United Nations Statistics Division (UNSD)	https://unstats.un.org/unsd/demographic-social/products/dyb/index.cshtml	http://ghdx.healthdata.org/record/united-nations-demographic-yearbook-historical-supplement-1997	http://ghdx.healthdata.org/record/madagascar-vital-registration-death-data-1961	Pan Arab Project for Child Development	1961	1961	Both sexes	0	125	year
Madagascar Vital Registration Death Data 1964 as it appears in United Nations Statistics Division (UNSD). United Nations Demographic Yearbook - Historical Supplement 1997. New York, United States: United Nations (UN)	Mortality		Madagascar						United Nations Statistics Division (UNSD)	https://unstats.un.org/unsd/demographic-social/products/dyb/index.cshtml	http://ghdx.healthdata.org/record/united-nations-demographic-yearbook-historical-supplement-1997	http://ghdx.healthdata.org/record/madagascar-vital-registration-death-data-1964	Pan Arab Project for Child Development	1964	1964	Males	0	125	year
Madagascar Vital Registration Death Data 1964 as it appears in United Nations Statistics Division (UNSD). United Nations Demographic Yearbook - Historical Supplement 1997. New York, United States: United Nations (UN)	Mortality		Madagascar						United Nations Statistics Division (UNSD)	https://unstats.un.org/unsd/demographic-social/products/dyb/index.cshtml	http://ghdx.healthdata.org/record/united-nations-demographic-yearbook-historical-supplement-1997	http://ghdx.healthdata.org/record/madagascar-vital-registration-death-data-1964	Pan Arab Project for Child Development	1964	1964	Females	0	125	year
Madagascar Vital Registration Death Data 1964 as it appears in United Nations Statistics Division (UNSD). United Nations Demographic Yearbook - Historical Supplement 1997. New York, United States: United Nations (UN)	Mortality		Madagascar						United Nations Statistics Division (UNSD)	https://unstats.un.org/unsd/demographic-social/products/dyb/index.cshtml	http://ghdx.healthdata.org/record/united-nations-demographic-yearbook-historical-supplement-1997	http://ghdx.healthdata.org/record/madagascar-vital-registration-death-data-1964	Pan Arab Project for Child Development	1964	1964	Both sexes	0	125	year
Madagascar Vital Registration Death Data 1965 as it appears in United Nations Statistics Division (UNSD). United Nations Demographic Yearbook - Historical Supplement 1997. New York, United States: United Nations (UN)	Mortality		Madagascar						United Nations Statistics Division (UNSD)	https://unstats.un.org/unsd/demographic-social/products/dyb/index.cshtml	http://ghdx.healthdata.org/record/united-nations-demographic-yearbook-historical-supplement-1997	http://ghdx.healthdata.org/record/madagascar-vital-registration-death-data-1965	Pan Arab Project for Child Development	1965	1965	Males	0	125	year
Madagascar Vital Registration Death Data 1965 as it appears in United Nations Statistics Division (UNSD). United Nations Demographic Yearbook - Historical Supplement 1997. New York, United States: United Nations (UN)	Mortality		Madagascar						United Nations Statistics Division (UNSD)	https://unstats.un.org/unsd/demographic-social/products/dyb/index.cshtml	http://ghdx.healthdata.org/record/united-nations-demographic-yearbook-historical-supplement-1997	http://ghdx.healthdata.org/record/madagascar-vital-registration-death-data-1965	Pan Arab Project for Child Development	1965	1965	Females	0	125	year
Madagascar Vital Registration Death Data 1965 as it appears in United Nations Statistics Division (UNSD). United Nations Demographic Yearbook - Historical Supplement 1997. New York, United States: United Nations (UN)	Mortality		Madagascar						United Nations Statistics Division (UNSD)	https://unstats.un.org/unsd/demographic-social/products/dyb/index.cshtml	http://ghdx.healthdata.org/record/united-nations-demographic-yearbook-historical-supplement-1997	http://ghdx.healthdata.org/record/madagascar-vital-registration-death-data-1965	Pan Arab Project for Child Development	1965	1965	Both sexes	0	125	year
Madagascar Vital Registration Death Data 1966 as it appears in United Nations Statistics Division (UNSD). United Nations Demographic Yearbook - Historical Supplement 1997. New York, United States: United Nations (UN)	Mortality		Madagascar						United Nations Statistics Division (UNSD)	https://unstats.un.org/unsd/demographic-social/products/dyb/index.cshtml	http://ghdx.healthdata.org/record/united-nations-demographic-yearbook-historical-supplement-1997	http://ghdx.healthdata.org/record/madagascar-vital-registration-death-data-1966	Pan Arab Project for Child Development	1966	1966	Males	0	125	year
Madagascar Vital Registration Death Data 1966 as it appears in United Nations Statistics Division (UNSD). United Nations Demographic Yearbook - Historical Supplement 1997. New York, United States: United Nations (UN)	Mortality		Madagascar						United Nations Statistics Division (UNSD)	https://unstats.un.org/unsd/demographic-social/products/dyb/index.cshtml	http://ghdx.healthdata.org/record/united-nations-demographic-yearbook-historical-supplement-1997	http://ghdx.healthdata.org/record/madagascar-vital-registration-death-data-1966	Pan Arab Project for Child Development	1966	1966	Females	0	125	year
Madagascar Vital Registration Death Data 1966 as it appears in United Nations Statistics Division (UNSD). United Nations Demographic Yearbook - Historical Supplement 1997. New York, United States: United Nations (UN)	Mortality		Madagascar						United Nations Statistics Division (UNSD)	https://unstats.un.org/unsd/demographic-social/products/dyb/index.cshtml	http://ghdx.healthdata.org/record/united-nations-demographic-yearbook-historical-supplement-1997	http://ghdx.healthdata.org/record/madagascar-vital-registration-death-data-1966	Pan Arab Project for Child Development	1966	1966	Both sexes	0	125	year
Madagascar Vital Registration Death Data 1967 as it appears in United Nations Statistics Division (UNSD). United Nations Demographic Yearbook - Historical Supplement 1997. New York, United States: United Nations (UN)	Mortality		Madagascar						United Nations Statistics Division (UNSD)	https://unstats.un.org/unsd/demographic-social/products/dyb/index.cshtml	http://ghdx.healthdata.org/record/united-nations-demographic-yearbook-historical-supplement-1997	http://ghdx.healthdata.org/record/madagascar-vital-registration-death-data-1967	Pan Arab Project for Child Development	1967	1967	Males	0	125	year
Madagascar Vital Registration Death Data 1967 as it appears in United Nations Statistics Division (UNSD). United Nations Demographic Yearbook - Historical Supplement 1997. New York, United States: United Nations (UN)	Mortality		Madagascar						United Nations Statistics Division (UNSD)	https://unstats.un.org/unsd/demographic-social/products/dyb/index.cshtml	http://ghdx.healthdata.org/record/united-nations-demographic-yearbook-historical-supplement-1997	http://ghdx.healthdata.org/record/madagascar-vital-registration-death-data-1967	Pan Arab Project for Child Development	1967	1967	Females	0	125	year
Madagascar Vital Registration Death Data 1967 as it appears in United Nations Statistics Division (UNSD). United Nations Demographic Yearbook - Historical Supplement 1997. New York, United States: United Nations (UN)	Mortality		Madagascar						United Nations Statistics Division (UNSD)	https://unstats.un.org/unsd/demographic-social/products/dyb/index.cshtml	http://ghdx.healthdata.org/record/united-nations-demographic-yearbook-historical-supplement-1997	http://ghdx.healthdata.org/record/madagascar-vital-registration-death-data-1967	Pan Arab Project for Child Development	1967	1967	Both sexes	0	125	year
Madagascar Vital Registration Death Data 1968 as it appears in United Nations Statistics Division (UNSD). United Nations Demographic Yearbook - Historical Supplement 1997. New York, United States: United Nations (UN)	Mortality		Madagascar						United Nations Statistics Division (UNSD)	https://unstats.un.org/unsd/demographic-social/products/dyb/index.cshtml	http://ghdx.healthdata.org/record/united-nations-demographic-yearbook-historical-supplement-1997	http://ghdx.healthdata.org/record/madagascar-vital-registration-death-data-1968	Pan Arab Project for Child Development	1968	1968	Males	0	125	year
Madagascar Vital Registration Death Data 1968 as it appears in United Nations Statistics Division (UNSD). United Nations Demographic Yearbook - Historical Supplement 1997. New York, United States: United Nations (UN)	Mortality		Madagascar						United Nations Statistics Division (UNSD)	https://unstats.un.org/unsd/demographic-social/products/dyb/index.cshtml	http://ghdx.healthdata.org/record/united-nations-demographic-yearbook-historical-supplement-1997	http://ghdx.healthdata.org/record/madagascar-vital-registration-death-data-1968	Pan Arab Project for Child Development	1968	1968	Females	0	125	year
Madagascar Vital Registration Death Data 1968 as it appears in United Nations Statistics Division (UNSD). United Nations Demographic Yearbook - Historical Supplement 1997. New York, United States: United Nations (UN)	Mortality		Madagascar						United Nations Statistics Division (UNSD)	https://unstats.un.org/unsd/demographic-social/products/dyb/index.cshtml	http://ghdx.healthdata.org/record/united-nations-demographic-yearbook-historical-supplement-1997	http://ghdx.healthdata.org/record/madagascar-vital-registration-death-data-1968	Pan Arab Project for Child Development	1968	1968	Both sexes	0	125	year
Madagascar General Population and Housing Census 1993 as it appears in United Nations Statistics Division (UNSD). United Nations Demographic Yearbook 2002. New York, United States: United Nations (UN), 2005	Mortality		Madagascar						United Nations Statistics Division (UNSD)	https://unstats.un.org/unsd/demographic-social/products/dyb/index.cshtml	http://ghdx.healthdata.org/record/united-nations-demographic-yearbook-2002	http://ghdx.healthdata.org/record/madagascar-general-population-and-housing-census-1993	Census	1993	1993	Males	0	125	year
Madagascar General Population and Housing Census 1993 as it appears in United Nations Statistics Division (UNSD). United Nations Demographic Yearbook 2002. New York, United States: United Nations (UN), 2005	Mortality		Madagascar						United Nations Statistics Division (UNSD)	https://unstats.un.org/unsd/demographic-social/products/dyb/index.cshtml	http://ghdx.healthdata.org/record/united-nations-demographic-yearbook-2002	http://ghdx.healthdata.org/record/madagascar-general-population-and-housing-census-1993	Census	1993	1993	Females	0	125	year
Madagascar General Population and Housing Census 1993 as it appears in United Nations Statistics Division (UNSD). United Nations Demographic Yearbook 2002. New York, United States: United Nations (UN), 2005	Mortality		Madagascar						United Nations Statistics Division (UNSD)	https://unstats.un.org/unsd/demographic-social/products/dyb/index.cshtml	http://ghdx.healthdata.org/record/united-nations-demographic-yearbook-2002	http://ghdx.healthdata.org/record/madagascar-general-population-and-housing-census-1993	Census	1993	1993	Both sexes	0	125	year
Madagascar Vital Registration Death Data 1970 as it appears in United Nations Statistics Division (UNSD). United Nations Demographic Yearbook - Historical Supplement 1997. New York, United States: United Nations (UN)	Mortality		Madagascar						United Nations Statistics Division (UNSD)	https://unstats.un.org/unsd/demographic-social/products/dyb/index.cshtml	http://ghdx.healthdata.org/record/united-nations-demographic-yearbook-historical-supplement-1997	http://ghdx.healthdata.org/record/madagascar-vital-registration-death-data-1970	Pan Arab Project for Child Development	1970	1970	Both sexes	0	125	year
Madagascar Vital Registration Death Data 1971 as it appears in United Nations Statistics Division (UNSD). United Nations Demographic Yearbook - Historical Supplement 1997. New York, United States: United Nations (UN)	Mortality		Madagascar						United Nations Statistics Division (UNSD)	https://unstats.un.org/unsd/demographic-social/products/dyb/index.cshtml	http://ghdx.healthdata.org/record/united-nations-demographic-yearbook-historical-supplement-1997	http://ghdx.healthdata.org/record/madagascar-vital-registration-death-data-1971	Pan Arab Project for Child Development	1971	1971	Males	0	125	year
Department of Applied Research for Development (Madagascar), Macro International, Inc. Madagascar Demographic and Health Survey 1992. Calverton, United States: Macro International, Inc	Mortality		Madagascar						Demographic and Health Surveys Program (DHS)	http://www.dhsprogram.com/what-we-do/survey/survey-display-49.cfm	http://ghdx.healthdata.org/record/madagascar-demographic-and-health-survey-1992		Standard demographic and health survey	1977	1991	Males	15	60	year
Department of Applied Research for Development (Madagascar), Macro International, Inc. Madagascar Demographic and Health Survey 1992. Calverton, United States: Macro International, Inc	Mortality		Madagascar						Demographic and Health Surveys Program (DHS)	http://www.dhsprogram.com/what-we-do/survey/survey-display-49.cfm	http://ghdx.healthdata.org/record/madagascar-demographic-and-health-survey-1992		Standard demographic and health survey	1977	1991	Females	15	60	year
Macro International, Inc, National Institute of Statistics (Madagascar). Madagascar Demographic and Health Survey 1997. Calverton, United States: Macro International, Inc	Mortality		Madagascar						Demographic and Health Surveys Program (DHS)	http://www.dhsprogram.com/what-we-do/survey/survey-display-110.cfm	http://ghdx.healthdata.org/record/madagascar-demographic-and-health-survey-1997		Standard demographic and health survey	1982	1996	Males	15	60	year
Macro International, Inc, National Institute of Statistics (Madagascar). Madagascar Demographic and Health Survey 1997. Calverton, United States: Macro International, Inc	Mortality		Madagascar						Demographic and Health Surveys Program (DHS)	http://www.dhsprogram.com/what-we-do/survey/survey-display-110.cfm	http://ghdx.healthdata.org/record/madagascar-demographic-and-health-survey-1997		Standard demographic and health survey	1982	1996	Females	15	60	year
Macro International, Inc, National Institute of Statistics (Madagascar). Madagascar Demographic and Health Survey 2003-2004. Calverton, United States: Macro International, Inc	Mortality		Madagascar						Demographic and Health Surveys Program (DHS)	http://www.dhsprogram.com/what-we-do/survey/survey-display-207.cfm	http://ghdx.healthdata.org/record/madagascar-demographic-and-health-survey-2003-2004		Standard demographic and health survey	1988	2002	Males	15	60	year
Macro International, Inc, National Institute of Statistics (Madagascar). Madagascar Demographic and Health Survey 2003-2004. Calverton, United States: Macro International, Inc	Mortality		Madagascar						Demographic and Health Surveys Program (DHS)	http://www.dhsprogram.com/what-we-do/survey/survey-display-207.cfm	http://ghdx.healthdata.org/record/madagascar-demographic-and-health-survey-2003-2004		Standard demographic and health survey	1988	2002	Females	15	60	year
ICF Macro, National Institute of Statistics (Madagascar). Madagascar Demographic and Health Survey 2008-2009. Calverton, United States: ICF Macro, 2010	Mortality		Madagascar						Demographic and Health Surveys Program (DHS)	http://www.dhsprogram.com/what-we-do/survey/survey-display-296.cfm	http://ghdx.healthdata.org/record/madagascar-demographic-and-health-survey-2008-2009		Standard demographic and health survey	1993	2007	Males	15	60	year
ICF Macro, National Institute of Statistics (Madagascar). Madagascar Demographic and Health Survey 2008-2009. Calverton, United States: ICF Macro, 2010	Mortality		Madagascar						Demographic and Health Surveys Program (DHS)	http://www.dhsprogram.com/what-we-do/survey/survey-display-296.cfm	http://ghdx.healthdata.org/record/madagascar-demographic-and-health-survey-2008-2009		Standard demographic and health survey	1993	2007	Females	15	60	year
Madagascar General Population and Housing Census 1993 as it appears in United Nations Statistics Division (UNSD). United Nations Demographic Yearbook 2002. New York, United States: United Nations (UN), 2005	Mortality		Madagascar						United Nations Statistics Division (UNSD)	https://unstats.un.org/unsd/demographic-social/products/dyb/index.cshtml	http://ghdx.healthdata.org/record/united-nations-demographic-yearbook-2002	http://ghdx.healthdata.org/record/madagascar-general-population-and-housing-census-1993	Census	1993	1993	Males	15	60	year
Madagascar General Population and Housing Census 1993 as it appears in United Nations Statistics Division (UNSD). United Nations Demographic Yearbook 2002. New York, United States: United Nations (UN), 2005	Mortality		Madagascar						United Nations Statistics Division (UNSD)	https://unstats.un.org/unsd/demographic-social/products/dyb/index.cshtml	http://ghdx.healthdata.org/record/united-nations-demographic-yearbook-2002	http://ghdx.healthdata.org/record/madagascar-general-population-and-housing-census-1993	Census	1993	1993	Females	15	60	year
Madagascar Vital Registration Death Data 1971 as it appears in United Nations Statistics Division (UNSD). United Nations Demographic Yearbook - Historical Supplement 1997. New York, United States: United Nations (UN)	Mortality		Madagascar						United Nations Statistics Division (UNSD)	https://unstats.un.org/unsd/demographic-social/products/dyb/index.cshtml	http://ghdx.healthdata.org/record/united-nations-demographic-yearbook-historical-supplement-1997	http://ghdx.healthdata.org/record/madagascar-vital-registration-death-data-1971	Pan Arab Project for Child Development	1971	1971	Males	15	60	year
Madagascar Vital Registration Death Data 1971 as it appears in United Nations Statistics Division (UNSD). United Nations Demographic Yearbook - Historical Supplement 1997. New York, United States: United Nations (UN)	Mortality		Madagascar						United Nations Statistics Division (UNSD)	https://unstats.un.org/unsd/demographic-social/products/dyb/index.cshtml	http://ghdx.healthdata.org/record/united-nations-demographic-yearbook-historical-supplement-1997	http://ghdx.healthdata.org/record/madagascar-vital-registration-death-data-1971	Pan Arab Project for Child Development	1971	1971	Females	15	60	year
Madagascar Vital Registration Death Data 1972 as it appears in United Nations Statistics Division (UNSD). United Nations Demographic Yearbook - Historical Supplement 1997. New York, United States: United Nations (UN)	Mortality		Madagascar						United Nations Statistics Division (UNSD)	https://unstats.un.org/unsd/demographic-social/products/dyb/index.cshtml	http://ghdx.healthdata.org/record/united-nations-demographic-yearbook-historical-supplement-1997	http://ghdx.healthdata.org/record/madagascar-vital-registration-death-data-1972	Pan Arab Project for Child Development	1972	1972	Males	15	60	year
Madagascar Vital Registration Death Data 1972 as it appears in United Nations Statistics Division (UNSD). United Nations Demographic Yearbook - Historical Supplement 1997. New York, United States: United Nations (UN)	Mortality		Madagascar						United Nations Statistics Division (UNSD)	https://unstats.un.org/unsd/demographic-social/products/dyb/index.cshtml	http://ghdx.healthdata.org/record/united-nations-demographic-yearbook-historical-supplement-1997	http://ghdx.healthdata.org/record/madagascar-vital-registration-death-data-1972	Pan Arab Project for Child Development	1972	1972	Females	15	60	year
Madagascar Vital Registration Death Data 1958 as it appears in United Nations Statistics Division (UNSD). United Nations Demographic Yearbook - Historical Supplement 1997. New York, United States: United Nations (UN)	Mortality		Madagascar						United Nations Statistics Division (UNSD)	https://unstats.un.org/unsd/demographic-social/products/dyb/index.cshtml	http://ghdx.healthdata.org/record/united-nations-demographic-yearbook-historical-supplement-1997	http://ghdx.healthdata.org/record/madagascar-vital-registration-death-data-1958	Pan Arab Project for Child Development	1958	1958	Males	15	60	year
Madagascar Vital Registration Death Data 1958 as it appears in United Nations Statistics Division (UNSD). United Nations Demographic Yearbook - Historical Supplement 1997. New York, United States: United Nations (UN)	Mortality		Madagascar						United Nations Statistics Division (UNSD)	https://unstats.un.org/unsd/demographic-social/products/dyb/index.cshtml	http://ghdx.healthdata.org/record/united-nations-demographic-yearbook-historical-supplement-1997	http://ghdx.healthdata.org/record/madagascar-vital-registration-death-data-1958	Pan Arab Project for Child Development	1958	1958	Females	15	60	year
Madagascar Vital Registration Death Data 1959 as it appears in United Nations Statistics Division (UNSD). United Nations Demographic Yearbook - Historical Supplement 1997. New York, United States: United Nations (UN)	Mortality		Madagascar						United Nations Statistics Division (UNSD)	https://unstats.un.org/unsd/demographic-social/products/dyb/index.cshtml	http://ghdx.healthdata.org/record/united-nations-demographic-yearbook-historical-supplement-1997	http://ghdx.healthdata.org/record/madagascar-vital-registration-death-data-1959	Pan Arab Project for Child Development	1959	1959	Males	15	60	year
Madagascar Vital Registration Death Data 1959 as it appears in United Nations Statistics Division (UNSD). United Nations Demographic Yearbook - Historical Supplement 1997. New York, United States: United Nations (UN)	Mortality		Madagascar						United Nations Statistics Division (UNSD)	https://unstats.un.org/unsd/demographic-social/products/dyb/index.cshtml	http://ghdx.healthdata.org/record/united-nations-demographic-yearbook-historical-supplement-1997	http://ghdx.healthdata.org/record/madagascar-vital-registration-death-data-1959	Pan Arab Project for Child Development	1959	1959	Females	15	60	year
Madagascar Vital Registration Death Data 1964 as it appears in United Nations Statistics Division (UNSD). United Nations Demographic Yearbook - Historical Supplement 1997. New York, United States: United Nations (UN)	Mortality		Madagascar						United Nations Statistics Division (UNSD)	https://unstats.un.org/unsd/demographic-social/products/dyb/index.cshtml	http://ghdx.healthdata.org/record/united-nations-demographic-yearbook-historical-supplement-1997	http://ghdx.healthdata.org/record/madagascar-vital-registration-death-data-1964	Pan Arab Project for Child Development	1964	1964	Males	15	60	year
Madagascar Vital Registration Death Data 1964 as it appears in United Nations Statistics Division (UNSD). United Nations Demographic Yearbook - Historical Supplement 1997. New York, United States: United Nations (UN)	Mortality		Madagascar						United Nations Statistics Division (UNSD)	https://unstats.un.org/unsd/demographic-social/products/dyb/index.cshtml	http://ghdx.healthdata.org/record/united-nations-demographic-yearbook-historical-supplement-1997	http://ghdx.healthdata.org/record/madagascar-vital-registration-death-data-1964	Pan Arab Project for Child Development	1964	1964	Females	15	60	year
Madagascar Vital Registration Death Data 1965 as it appears in United Nations Statistics Division (UNSD). United Nations Demographic Yearbook - Historical Supplement 1997. New York, United States: United Nations (UN)	Mortality		Madagascar						United Nations Statistics Division (UNSD)	https://unstats.un.org/unsd/demographic-social/products/dyb/index.cshtml	http://ghdx.healthdata.org/record/united-nations-demographic-yearbook-historical-supplement-1997	http://ghdx.healthdata.org/record/madagascar-vital-registration-death-data-1965	Pan Arab Project for Child Development	1965	1965	Males	15	60	year
Madagascar Vital Registration Death Data 1965 as it appears in United Nations Statistics Division (UNSD). United Nations Demographic Yearbook - Historical Supplement 1997. New York, United States: United Nations (UN)	Mortality		Madagascar						United Nations Statistics Division (UNSD)	https://unstats.un.org/unsd/demographic-social/products/dyb/index.cshtml	http://ghdx.healthdata.org/record/united-nations-demographic-yearbook-historical-supplement-1997	http://ghdx.healthdata.org/record/madagascar-vital-registration-death-data-1965	Pan Arab Project for Child Development	1965	1965	Females	15	60	year
Madagascar Vital Registration Death Data 1966 as it appears in United Nations Statistics Division (UNSD). United Nations Demographic Yearbook - Historical Supplement 1997. New York, United States: United Nations (UN)	Mortality		Madagascar						United Nations Statistics Division (UNSD)	https://unstats.un.org/unsd/demographic-social/products/dyb/index.cshtml	http://ghdx.healthdata.org/record/united-nations-demographic-yearbook-historical-supplement-1997	http://ghdx.healthdata.org/record/madagascar-vital-registration-death-data-1966	Pan Arab Project for Child Development	1966	1966	Males	15	60	year
Madagascar Vital Registration Death Data 1966 as it appears in United Nations Statistics Division (UNSD). United Nations Demographic Yearbook - Historical Supplement 1997. New York, United States: United Nations (UN)	Mortality		Madagascar						United Nations Statistics Division (UNSD)	https://unstats.un.org/unsd/demographic-social/products/dyb/index.cshtml	http://ghdx.healthdata.org/record/united-nations-demographic-yearbook-historical-supplement-1997	http://ghdx.healthdata.org/record/madagascar-vital-registration-death-data-1966	Pan Arab Project for Child Development	1966	1966	Females	15	60	year
Madagascar Vital Registration Death Data 1967 as it appears in United Nations Statistics Division (UNSD). United Nations Demographic Yearbook - Historical Supplement 1997. New York, United States: United Nations (UN)	Mortality		Madagascar						United Nations Statistics Division (UNSD)	https://unstats.un.org/unsd/demographic-social/products/dyb/index.cshtml	http://ghdx.healthdata.org/record/united-nations-demographic-yearbook-historical-supplement-1997	http://ghdx.healthdata.org/record/madagascar-vital-registration-death-data-1967	Pan Arab Project for Child Development	1967	1967	Males	15	60	year
Madagascar Vital Registration Death Data 1967 as it appears in United Nations Statistics Division (UNSD). United Nations Demographic Yearbook - Historical Supplement 1997. New York, United States: United Nations (UN)	Mortality		Madagascar						United Nations Statistics Division (UNSD)	https://unstats.un.org/unsd/demographic-social/products/dyb/index.cshtml	http://ghdx.healthdata.org/record/united-nations-demographic-yearbook-historical-supplement-1997	http://ghdx.healthdata.org/record/madagascar-vital-registration-death-data-1967	Pan Arab Project for Child Development	1967	1967	Females	15	60	year
Madagascar Vital Registration Death Data 1968 as it appears in United Nations Statistics Division (UNSD). United Nations Demographic Yearbook - Historical Supplement 1997. New York, United States: United Nations (UN)	Mortality		Madagascar						United Nations Statistics Division (UNSD)	https://unstats.un.org/unsd/demographic-social/products/dyb/index.cshtml	http://ghdx.healthdata.org/record/united-nations-demographic-yearbook-historical-supplement-1997	http://ghdx.healthdata.org/record/madagascar-vital-registration-death-data-1968	Pan Arab Project for Child Development	1968	1968	Males	15	60	year
Madagascar Vital Registration Death Data 1968 as it appears in United Nations Statistics Division (UNSD). United Nations Demographic Yearbook - Historical Supplement 1997. New York, United States: United Nations (UN)	Mortality		Madagascar						United Nations Statistics Division (UNSD)	https://unstats.un.org/unsd/demographic-social/products/dyb/index.cshtml	http://ghdx.healthdata.org/record/united-nations-demographic-yearbook-historical-supplement-1997	http://ghdx.healthdata.org/record/madagascar-vital-registration-death-data-1968	Pan Arab Project for Child Development	1968	1968	Females	15	60	year
National Institute of Statistics (Madagascar), United Nations Children's Fund (UNICEF). Madagascar Multiple Indicator Cluster Survey 1995	Mortality		Madagascar						United Nations Children's Fund (UNICEF)	http://mics.unicef.org/surveys	http://ghdx.healthdata.org/record/madagascar-multiple-indicator-cluster-survey-1995		Multiple Indicator Cluster Survey	1992	1992	Both sexes	0	5	year
Department of Applied Research for Development (Madagascar), Macro International, Inc. Madagascar Demographic and Health Survey 1992. Calverton, United States: Macro International, Inc	Mortality		Madagascar						Demographic and Health Surveys Program (DHS)	http://www.dhsprogram.com/what-we-do/survey/survey-display-49.cfm	http://ghdx.healthdata.org/record/madagascar-demographic-and-health-survey-1992		Standard demographic and health survey	1967	1992	Both sexes	0	5	year
Macro International, Inc, National Institute of Statistics (Madagascar). Madagascar Demographic and Health Survey 1997. Calverton, United States: Macro International, Inc	Mortality		Madagascar						Demographic and Health Surveys Program (DHS)	http://www.dhsprogram.com/what-we-do/survey/survey-display-110.cfm	http://ghdx.healthdata.org/record/madagascar-demographic-and-health-survey-1997		Standard demographic and health survey	1970	1997	Both sexes	0	5	year
Macro International, Inc, National Institute of Statistics (Madagascar). Madagascar Demographic and Health Survey 2003-2004. Calverton, United States: Macro International, Inc	Mortality		Madagascar						Demographic and Health Surveys Program (DHS)	http://www.dhsprogram.com/what-we-do/survey/survey-display-207.cfm	http://ghdx.healthdata.org/record/madagascar-demographic-and-health-survey-2003-2004		Standard demographic and health survey	1976	2003	Both sexes	0	5	year
ICF Macro, National Institute of Statistics (Madagascar). Madagascar Demographic and Health Survey 2008-2009. Calverton, United States: ICF Macro, 2010	Mortality		Madagascar						Demographic and Health Surveys Program (DHS)	http://www.dhsprogram.com/what-we-do/survey/survey-display-296.cfm	http://ghdx.healthdata.org/record/madagascar-demographic-and-health-survey-2008-2009		Standard demographic and health survey	1979	2008	Both sexes	0	5	year
National Institute of Statistics (Madagascar), United Nations Children's Fund (UNICEF). Madagascar Multiple Indicator Cluster Survey 2000. New York, United States: United Nations Children's Fund (UNICEF)	Mortality		Madagascar						United Nations Children's Fund (UNICEF)	http://mics.unicef.org/surveys	http://ghdx.healthdata.org/record/madagascar-multiple-indicator-cluster-survey-2000		Multiple Indicator Cluster Survey	1976	2000	Both sexes	0	5	year
ICF International, National Institute of Statistics (Madagascar), National Program for the Fight Against Malaria (PNLP) (Madagascar), Pasteur Institute of Madagascar (IPM). Madagascar Malaria Indicator Survey 2011. Fairfax, United States: ICF International	Mortality		Madagascar						Demographic and Health Surveys Program (DHS)	http://www.dhsprogram.com/what-we-do/survey/survey-display-396.cfm	http://ghdx.healthdata.org/record/madagascar-malaria-indicator-survey-2011		Malaria Indicator Survey	1986	2010	Both sexes	0	5	year
Macro International, Inc, National Directorate of Statistics and Informatics (DNSI) (Mali), Planning and Statistics Unit, Ministry of Health (Mali). Mali Demographic and Health Survey 1995-1996. Calverton, United States: Macro International, Inc	Mortality		Mali						Demographic and Health Surveys Program (DHS)	http://www.dhsprogram.com/what-we-do/survey/survey-display-77.cfm	http://ghdx.healthdata.org/record/mali-demographic-and-health-survey-1995-1996		Standard demographic and health survey	1980	1994	Females	15	60	year
Macro International, Inc, National Directorate of Statistics and Informatics (DNSI) (Mali), Planning and Statistics Unit, Ministry of Health (Mali). Mali Demographic and Health Survey 1995-1996. Calverton, United States: Macro International, Inc	Mortality		Mali						Demographic and Health Surveys Program (DHS)	http://www.dhsprogram.com/what-we-do/survey/survey-display-77.cfm	http://ghdx.healthdata.org/record/mali-demographic-and-health-survey-1995-1996		Standard demographic and health survey	1968	1995	Both sexes	0	5	year
Macro International, Inc, National Directorate of Statistics and Informatics (DNSI) (Mali), Planning and Statistics Unit, Ministry of Health (Mali). Mali Demographic and Health Survey 2001. Calverton, United States: Macro International, Inc	Mortality		Mali						Demographic and Health Surveys Program (DHS)	http://www.dhsprogram.com/what-we-do/survey/survey-display-159.cfm	http://ghdx.healthdata.org/record/mali-demographic-and-health-survey-2001		Standard demographic and health survey	1986	2000	Males	15	60	year
ICF International, INFO-STAT (Mali), Ministry of Health (Mali), National Institute of Statistics (INSTAT) (Mali), Planning and Statistics Unit, Ministry of Health (Mali). Mali Demographic and Health Survey 2012-2013. Fairfax, United States: ICF International, 2014	Mortality		Mali						Demographic and Health Surveys Program (DHS)	http://www.measuredhs.com/what-we-do/survey/survey-display-405.cfm	http://ghdx.healthdata.org/record/mali-demographic-and-health-survey-2012-2013		Standard demographic and health survey	1997	2011	Females	15	60	year
Sahel Institute, Westinghouse; Institute for Resource Development. Mali Demographic and Health Survey 1987. Columbia, United States: Westinghouse; Institute for Resource Development	Mortality		Mali						Demographic and Health Surveys Program (DHS)	http://www.dhsprogram.com/what-we-do/survey/survey-display-12.cfm	http://ghdx.healthdata.org/record/mali-demographic-and-health-survey-1987		Standard demographic and health survey	1962	1987	Both sexes	0	5	year
Macro International, Inc, National Directorate of Statistics and Informatics (DNSI) (Mali), Planning and Statistics Unit, Ministry of Health (Mali). Mali Demographic and Health Survey 2001. Calverton, United States: Macro International, Inc	Mortality		Mali						Demographic and Health Surveys Program (DHS)	http://www.dhsprogram.com/what-we-do/survey/survey-display-159.cfm	http://ghdx.healthdata.org/record/mali-demographic-and-health-survey-2001		Standard demographic and health survey	1986	2000	Females	15	60	year
Mali Population and Housing Census 1976 as it appears in United Nations Statistics Division (UNSD). United Nations Demographic Yearbook - Historical Supplement 1997. New York, United States: United Nations (UN)	Mortality		Mali						United Nations Statistics Division (UNSD)	https://unstats.un.org/unsd/demographic-social/products/dyb/index.cshtml	http://ghdx.healthdata.org/record/united-nations-demographic-yearbook-historical-supplement-1997	http://ghdx.healthdata.org/record/mali-population-and-housing-census-1976	Census	1976	1976	Males	15	60	year
Central Census Bureau (Mali), Minnesota Population Center. Mali General Population and Housing Census 1987 from the Integrated Public Use Microdata Series, International: [Machine-readable database]. Minneapolis: University of Minnesota	Mortality		Mali						IPUMS	https://international.ipums.org/international/	http://ghdx.healthdata.org/record/mali-general-population-and-housing-census-1987-ipums		Census	1987	1987	Males	15	60	year
Central Census Bureau (Mali), Minnesota Population Center. Mali General Population and Housing Census 1987 from the Integrated Public Use Microdata Series, International: [Machine-readable database]. Minneapolis: University of Minnesota	Mortality		Mali						IPUMS	https://international.ipums.org/international/	http://ghdx.healthdata.org/record/mali-general-population-and-housing-census-1987-ipums		Census	1987	1987	Females	15	60	year
Central Census Bureau (Mali), Minnesota Population Center. Mali General Population and Housing Census 1998 from the Integrated Public Use Microdata Series, International: [Machine-readable database]. Minneapolis: University of Minnesota	Mortality		Mali						IPUMS	https://international.ipums.org/international/	http://ghdx.healthdata.org/record/mali-general-population-and-housing-census-1998-ipums		Census	1998	1998	Males	15	60	year
Macro International, Inc, Ministry of Health (Mali), National Directorate of Statistics and Informatics (DNSI) (Mali). Mali Demographic and Health Survey 2006. Calverton, United States: Macro International, Inc	Mortality		Mali						Demographic and Health Surveys Program (DHS)	http://www.dhsprogram.com/what-we-do/survey/survey-display-276.cfm	http://ghdx.healthdata.org/record/mali-demographic-and-health-survey-2006		Standard demographic and health survey	1977	2006	Both sexes	0	5	year
Macro International, Inc, Ministry of Health (Mali), National Directorate of Statistics and Informatics (DNSI) (Mali). Mali Demographic and Health Survey 2006. Calverton, United States: Macro International, Inc	Mortality		Mali						Demographic and Health Surveys Program (DHS)	http://www.dhsprogram.com/what-we-do/survey/survey-display-276.cfm	http://ghdx.healthdata.org/record/mali-demographic-and-health-survey-2006		Standard demographic and health survey	1991	2005	Males	15	60	year
Macro International, Inc, Ministry of Health (Mali), National Directorate of Statistics and Informatics (DNSI) (Mali). Mali Demographic and Health Survey 2006. Calverton, United States: Macro International, Inc	Mortality		Mali						Demographic and Health Surveys Program (DHS)	http://www.dhsprogram.com/what-we-do/survey/survey-display-276.cfm	http://ghdx.healthdata.org/record/mali-demographic-and-health-survey-2006		Standard demographic and health survey	1991	2005	Females	15	60	year
Macro International, Inc, National Directorate of Statistics and Informatics (DNSI) (Mali), Planning and Statistics Unit, Ministry of Health (Mali). Mali Demographic and Health Survey 1995-1996. Calverton, United States: Macro International, Inc	Mortality		Mali						Demographic and Health Surveys Program (DHS)	http://www.dhsprogram.com/what-we-do/survey/survey-display-77.cfm	http://ghdx.healthdata.org/record/mali-demographic-and-health-survey-1995-1996		Standard demographic and health survey	1982	1994	Males	15	60	year
Central Census Bureau (Mali), Minnesota Population Center. Mali General Population and Housing Census 1987 from the Integrated Public Use Microdata Series, International: [Machine-readable database]. Minneapolis: University of Minnesota	Mortality		Mali						IPUMS	https://international.ipums.org/international/	http://ghdx.healthdata.org/record/mali-general-population-and-housing-census-1987-ipums		Census	1962	1986	Both sexes	0	5	year
Central Census Bureau (Mali), Minnesota Population Center. Mali General Population and Housing Census 1998 from the Integrated Public Use Microdata Series, International: [Machine-readable database]. Minneapolis: University of Minnesota	Mortality		Mali						IPUMS	https://international.ipums.org/international/	http://ghdx.healthdata.org/record/mali-general-population-and-housing-census-1998-ipums		Census	1973	1997	Both sexes	0	5	year
ICF International, INFO-STAT (Mali), Ministry of Health (Mali), National Institute of Statistics (INSTAT) (Mali), Planning and Statistics Unit, Ministry of Health (Mali). Mali Demographic and Health Survey 2012-2013. Fairfax, United States: ICF International, 2014	Mortality		Mali						Demographic and Health Surveys Program (DHS)	http://www.measuredhs.com/what-we-do/survey/survey-display-405.cfm	http://ghdx.healthdata.org/record/mali-demographic-and-health-survey-2012-2013		Standard demographic and health survey	1985	2012	Both sexes	0	5	year
Central Census Bureau (Mali), Minnesota Population Center. Mali Census 2009 from the Integrated Public Use Microdata Series, International: [Machine-readable database]. Minneapolis: University of Minnesota	Mortality		Mali						IPUMS	https://international.ipums.org/international/	http://ghdx.healthdata.org/record/mali-census-2009-ipums		Census	1984	2008	Both sexes	0	5	year
ICF International, INFO-STAT (Mali), Ministry of Health and Public Hygiene (Mali), National Institute of Public Health Research (INRSP) (Mali), National Institute of Statistics (INSTAT) (Mali). Mali Malaria Indicator Survey 2015. Fairfax, United States: ICF International, 2016	Mortality		Mali						Demographic and Health Surveys Program (DHS)	http://www.dhsprogram.com/what-we-do/survey/survey-display-487.cfm	http://ghdx.healthdata.org/record/mali-malaria-indicator-survey-2015		Malaria Indicator Survey	1990	2014	Both sexes	0	5	year
Ministry of Health (Mali), Ministry of Planning (Mali), National Institute of Statistics (INSTAT) (Mali), United Nations Children's Fund (UNICEF). Mali Multiple Indicator Cluster Survey 2015. New York, United States: United Nations Children's Fund (UNICEF), 2017	Mortality		Mali						United Nations Children's Fund (UNICEF)	http://mics.unicef.org/surveys	http://ghdx.healthdata.org/record/mali-multiple-indicator-cluster-survey-2015		Multiple Indicator Cluster Survey	1988	2015	Both sexes	0	5	year
Central Census Bureau (Mali), Minnesota Population Center. Mali General Population and Housing Census 1998 from the Integrated Public Use Microdata Series, International: [Machine-readable database]. Minneapolis: University of Minnesota	Mortality		Mali						IPUMS	https://international.ipums.org/international/	http://ghdx.healthdata.org/record/mali-general-population-and-housing-census-1998-ipums		Census	1998	1998	Females	15	60	year
Central Census Bureau (Mali), Minnesota Population Center. Mali General Population and Housing Census 1987 from the Integrated Public Use Microdata Series, International: [Machine-readable database]. Minneapolis: University of Minnesota	Mortality		Mali						IPUMS	https://international.ipums.org/international/	http://ghdx.healthdata.org/record/mali-general-population-and-housing-census-1987-ipums		Census	1987	1987	Males	0	125	year
Central Census Bureau (Mali), Minnesota Population Center. Mali General Population and Housing Census 1987 from the Integrated Public Use Microdata Series, International: [Machine-readable database]. Minneapolis: University of Minnesota	Mortality		Mali						IPUMS	https://international.ipums.org/international/	http://ghdx.healthdata.org/record/mali-general-population-and-housing-census-1987-ipums		Census	1987	1987	Females	0	125	year
Central Census Bureau (Mali), Minnesota Population Center. Mali General Population and Housing Census 1987 from the Integrated Public Use Microdata Series, International: [Machine-readable database]. Minneapolis: University of Minnesota	Mortality		Mali						IPUMS	https://international.ipums.org/international/	http://ghdx.healthdata.org/record/mali-general-population-and-housing-census-1987-ipums		Census	1987	1987	Both sexes	0	125	year
Mali Population and Housing Census 1976 as it appears in United Nations Statistics Division (UNSD). United Nations Demographic Yearbook - Historical Supplement 1997. New York, United States: United Nations (UN)	Mortality		Mali						United Nations Statistics Division (UNSD)	https://unstats.un.org/unsd/demographic-social/products/dyb/index.cshtml	http://ghdx.healthdata.org/record/united-nations-demographic-yearbook-historical-supplement-1997	http://ghdx.healthdata.org/record/mali-population-and-housing-census-1976	Census	1976	1976	Females	15	60	year
Central Census Bureau (Mali), Minnesota Population Center. Mali General Population and Housing Census 1998 from the Integrated Public Use Microdata Series, International: [Machine-readable database]. Minneapolis: University of Minnesota	Mortality		Mali						IPUMS	https://international.ipums.org/international/	http://ghdx.healthdata.org/record/mali-general-population-and-housing-census-1998-ipums		Census	1998	1998	Females	0	125	year
Central Census Bureau (Mali), Minnesota Population Center. Mali General Population and Housing Census 1998 from the Integrated Public Use Microdata Series, International: [Machine-readable database]. Minneapolis: University of Minnesota	Mortality		Mali						IPUMS	https://international.ipums.org/international/	http://ghdx.healthdata.org/record/mali-general-population-and-housing-census-1998-ipums		Census	1998	1998	Both sexes	0	125	year
Mali Population and Housing Census 1976 as it appears in United Nations Statistics Division (UNSD). United Nations Demographic Yearbook - Historical Supplement 1997. New York, United States: United Nations (UN)	Mortality		Mali						United Nations Statistics Division (UNSD)	https://unstats.un.org/unsd/demographic-social/products/dyb/index.cshtml	http://ghdx.healthdata.org/record/united-nations-demographic-yearbook-historical-supplement-1997	http://ghdx.healthdata.org/record/mali-population-and-housing-census-1976	Census	1976	1976	Males	0	125	year
Mali Population and Housing Census 1976 as it appears in United Nations Statistics Division (UNSD). United Nations Demographic Yearbook - Historical Supplement 1997. New York, United States: United Nations (UN)	Mortality		Mali						United Nations Statistics Division (UNSD)	https://unstats.un.org/unsd/demographic-social/products/dyb/index.cshtml	http://ghdx.healthdata.org/record/united-nations-demographic-yearbook-historical-supplement-1997	http://ghdx.healthdata.org/record/mali-population-and-housing-census-1976	Census	1976	1976	Females	0	125	year
Mali Population and Housing Census 1976 as it appears in United Nations Statistics Division (UNSD). United Nations Demographic Yearbook - Historical Supplement 1997. New York, United States: United Nations (UN)	Mortality		Mali						United Nations Statistics Division (UNSD)	https://unstats.un.org/unsd/demographic-social/products/dyb/index.cshtml	http://ghdx.healthdata.org/record/united-nations-demographic-yearbook-historical-supplement-1997	http://ghdx.healthdata.org/record/mali-population-and-housing-census-1976	Census	1976	1976	Both sexes	0	125	year
ICF International, INFO-STAT (Mali), Ministry of Health (Mali), National Institute of Statistics (INSTAT) (Mali), Planning and Statistics Unit, Ministry of Health (Mali). Mali Demographic and Health Survey 2012-2013. Fairfax, United States: ICF International, 2014	Mortality		Mali						Demographic and Health Surveys Program (DHS)	http://www.measuredhs.com/what-we-do/survey/survey-display-405.cfm	http://ghdx.healthdata.org/record/mali-demographic-and-health-survey-2012-2013		Standard demographic and health survey	1997	2011	Males	15	60	year
Macro International, Inc, National Directorate of Statistics and Informatics (DNSI) (Mali), Planning and Statistics Unit, Ministry of Health (Mali). Mali Demographic and Health Survey 2001. Calverton, United States: Macro International, Inc	Mortality		Mali						Demographic and Health Surveys Program (DHS)	http://www.dhsprogram.com/what-we-do/survey/survey-display-159.cfm	http://ghdx.healthdata.org/record/mali-demographic-and-health-survey-2001		Standard demographic and health survey	1971	2000	Both sexes	0	5	year
Central Census Bureau (Mali), Minnesota Population Center. Mali General Population and Housing Census 1998 from the Integrated Public Use Microdata Series, International: [Machine-readable database]. Minneapolis: University of Minnesota	Mortality		Mali						IPUMS	https://international.ipums.org/international/	http://ghdx.healthdata.org/record/mali-general-population-and-housing-census-1998-ipums		Census	1998	1998	Males	0	125	year
Ministry of Public Health (Morocco), International Statistical Institute. Morocco World Fertility Survey 1980. Voorburg, Netherlands: International Statistical Institute	Mortality		Morocco						Demographic and Health Surveys Program (DHS)	http://wfs.dhsprogram.com/index.cfm?ccode=ma	http://ghdx.healthdata.org/record/morocco-world-fertility-survey-1980		World Fertility Survey	1953	1980	Both sexes	0	5	year
Morocco Vital Registration Death Data 1999 as it appears in United Nations Statistics Division (UNSD). United Nations Demographic Yearbook 2002. New York, United States: United Nations (UN), 2005	Mortality		Morocco						United Nations Statistics Division (UNSD)	https://unstats.un.org/unsd/demographic-social/products/dyb/index.cshtml	http://ghdx.healthdata.org/record/united-nations-demographic-yearbook-2002	http://ghdx.healthdata.org/record/morocco-vital-registration-death-data-1999	Pan Arab Project for Child Development	1999	1999	Females	0	125	year
Ministry of Public Health (Morocco), Westinghouse; Institute for Resource Development. Morocco Demographic and Health Survey 1987. Fairfax, United States: ICF International	Mortality		Morocco						Demographic and Health Surveys Program (DHS)	http://www.dhsprogram.com/what-we-do/survey/survey-display-17.cfm	http://ghdx.healthdata.org/record/morocco-demographic-and-health-survey-1987		Standard demographic and health survey	1958	1987	Both sexes	0	5	year
Morocco Vital Registration Death Data 1999 as it appears in United Nations Statistics Division (UNSD). United Nations Demographic Yearbook 2002. New York, United States: United Nations (UN), 2005	Mortality		Morocco						United Nations Statistics Division (UNSD)	https://unstats.un.org/unsd/demographic-social/products/dyb/index.cshtml	http://ghdx.healthdata.org/record/united-nations-demographic-yearbook-2002	http://ghdx.healthdata.org/record/morocco-vital-registration-death-data-1999	Pan Arab Project for Child Development	1999	1999	Both sexes	0	125	year
Macro International, Inc, Ministry of Public Health (Morocco). Morocco Special Demographic and Health Survey 1995. Fairfax, United States: ICF International	Mortality		Morocco						Demographic and Health Surveys Program (DHS)	https://dhsprogram.com/what-we-do/survey/survey-display-75.cfm	http://ghdx.healthdata.org/record/morocco-special-demographic-and-health-survey-1995		Other demographic and health survey	1963	1994	Both sexes	0	5	year
Morocco Vital Registration Death Data 2007 as it appears in United Nations Statistics Division (UNSD). United Nations Demographic Yearbook 2007. New York, United States: United Nations (UN), 2009	Mortality		Morocco						United Nations Statistics Division (UNSD)	https://unstats.un.org/unsd/demographic-social/products/dyb/index.cshtml	http://ghdx.healthdata.org/record/united-nations-demographic-yearbook-2007	http://ghdx.healthdata.org/record/morocco-vital-registration-death-data-2007	Pan Arab Project for Child Development	2007	2007	Males	0	125	year
League of Arab States, Macro International, Inc, Ministry of Health (Morocco). Morocco Demographic and Health Survey 2003-2004. Fairfax, United States: ICF International	Mortality		Morocco						Demographic and Health Surveys Program (DHS)	http://www.dhsprogram.com/what-we-do/survey/survey-display-214.cfm	http://ghdx.healthdata.org/record/morocco-demographic-and-health-survey-2003-2004		Standard demographic and health survey	1974	2003	Both sexes	0	5	year
League of Arab States, Macro International, Inc, Ministry of Health (Morocco). Morocco Demographic and Health Survey 2003-2004. Fairfax, United States: ICF International	Mortality		Morocco						Demographic and Health Surveys Program (DHS)	http://www.dhsprogram.com/what-we-do/survey/survey-display-214.cfm	http://ghdx.healthdata.org/record/morocco-demographic-and-health-survey-2003-2004		Standard demographic and health survey	1988	2002	Males	15	60	year
League of Arab States, Macro International, Inc, Ministry of Health (Morocco). Morocco Demographic and Health Survey 2003-2004. Fairfax, United States: ICF International	Mortality		Morocco						Demographic and Health Surveys Program (DHS)	http://www.dhsprogram.com/what-we-do/survey/survey-display-214.cfm	http://ghdx.healthdata.org/record/morocco-demographic-and-health-survey-2003-2004		Standard demographic and health survey	1988	2002	Females	15	60	year
Macro International, Inc, Ministry of Public Health (Morocco). Morocco Demographic and Health Survey 1992. Fairfax, United States: ICF International	Mortality		Morocco						Demographic and Health Surveys Program (DHS)	http://www.dhsprogram.com/what-we-do/survey/survey-display-47.cfm	http://ghdx.healthdata.org/record/morocco-demographic-and-health-survey-1992		Standard demographic and health survey	1977	1991	Males	15	60	year
Macro International, Inc, Ministry of Public Health (Morocco). Morocco Demographic and Health Survey 1992. Fairfax, United States: ICF International	Mortality		Morocco						Demographic and Health Surveys Program (DHS)	http://www.dhsprogram.com/what-we-do/survey/survey-display-47.cfm	http://ghdx.healthdata.org/record/morocco-demographic-and-health-survey-1992		Standard demographic and health survey	1977	1991	Females	15	60	year
Morocco Vital Registration Death Data 1999 as it appears in United Nations Statistics Division (UNSD). United Nations Demographic Yearbook 2002. New York, United States: United Nations (UN), 2005	Mortality		Morocco						United Nations Statistics Division (UNSD)	https://unstats.un.org/unsd/demographic-social/products/dyb/index.cshtml	http://ghdx.healthdata.org/record/united-nations-demographic-yearbook-2002	http://ghdx.healthdata.org/record/morocco-vital-registration-death-data-1999	Pan Arab Project for Child Development	1999	1999	Males	15	60	year
Morocco Vital Registration Death Data 1999 as it appears in United Nations Statistics Division (UNSD). United Nations Demographic Yearbook 2002. New York, United States: United Nations (UN), 2005	Mortality		Morocco						United Nations Statistics Division (UNSD)	https://unstats.un.org/unsd/demographic-social/products/dyb/index.cshtml	http://ghdx.healthdata.org/record/united-nations-demographic-yearbook-2002	http://ghdx.healthdata.org/record/morocco-vital-registration-death-data-1999	Pan Arab Project for Child Development	1999	1999	Females	15	60	year
Morocco Vital Registration Death Data 2007 as it appears in United Nations Statistics Division (UNSD). United Nations Demographic Yearbook 2007. New York, United States: United Nations (UN), 2009	Mortality		Morocco						United Nations Statistics Division (UNSD)	https://unstats.un.org/unsd/demographic-social/products/dyb/index.cshtml	http://ghdx.healthdata.org/record/united-nations-demographic-yearbook-2007	http://ghdx.healthdata.org/record/morocco-vital-registration-death-data-2007	Pan Arab Project for Child Development	2007	2007	Males	15	60	year
Morocco Vital Registration Death Data 2007 as it appears in United Nations Statistics Division (UNSD). United Nations Demographic Yearbook 2007. New York, United States: United Nations (UN), 2009	Mortality		Morocco						United Nations Statistics Division (UNSD)	https://unstats.un.org/unsd/demographic-social/products/dyb/index.cshtml	http://ghdx.healthdata.org/record/united-nations-demographic-yearbook-2007	http://ghdx.healthdata.org/record/morocco-vital-registration-death-data-2007	Pan Arab Project for Child Development	2007	2007	Females	15	60	year
Morocco Vital Registration Death Data 2001 as it appears in United Nations Statistics Division (UNSD). United Nations Demographic Yearbook 2008. New York, United States: United Nations (UN), 2010	Mortality		Morocco						United Nations Statistics Division (UNSD)	https://unstats.un.org/unsd/demographic-social/products/dyb/index.cshtml	http://ghdx.healthdata.org/record/united-nations-demographic-yearbook-2008	http://ghdx.healthdata.org/record/morocco-vital-registration-death-data-2001	Pan Arab Project for Child Development	2001	2001	Males	15	60	year
Morocco Vital Registration Death Data 2001 as it appears in United Nations Statistics Division (UNSD). United Nations Demographic Yearbook 2008. New York, United States: United Nations (UN), 2010	Mortality		Morocco						United Nations Statistics Division (UNSD)	https://unstats.un.org/unsd/demographic-social/products/dyb/index.cshtml	http://ghdx.healthdata.org/record/united-nations-demographic-yearbook-2008	http://ghdx.healthdata.org/record/morocco-vital-registration-death-data-2001	Pan Arab Project for Child Development	2001	2001	Females	15	60	year
World Health Organization (WHO). Country Mortality Data 1980-1999	Mortality		Morocco					Unpublished			http://ghdx.healthdata.org/record/country-mortality-data-1980-1999		Pan Arab Project for Child Development	1997	1997	Males	15	60	year
World Health Organization (WHO). Country Mortality Data 1980-1999	Mortality		Morocco					Unpublished			http://ghdx.healthdata.org/record/country-mortality-data-1980-1999		Pan Arab Project for Child Development	1997	1997	Females	15	60	year
Morocco Vital Registration Death Data 1989 as it appears in United Nations Statistics Division (UNSD). United Nations Demographic Yearbook - Historical Supplement 1997. New York, United States: United Nations (UN)	Mortality		Morocco						United Nations Statistics Division (UNSD)	https://unstats.un.org/unsd/demographic-social/products/dyb/index.cshtml	http://ghdx.healthdata.org/record/united-nations-demographic-yearbook-historical-supplement-1997	http://ghdx.healthdata.org/record/morocco-vital-registration-death-data-1989	Pan Arab Project for Child Development	1989	1989	Males	15	60	year
Morocco Vital Registration Death Data 1989 as it appears in United Nations Statistics Division (UNSD). United Nations Demographic Yearbook - Historical Supplement 1997. New York, United States: United Nations (UN)	Mortality		Morocco						United Nations Statistics Division (UNSD)	https://unstats.un.org/unsd/demographic-social/products/dyb/index.cshtml	http://ghdx.healthdata.org/record/united-nations-demographic-yearbook-historical-supplement-1997	http://ghdx.healthdata.org/record/morocco-vital-registration-death-data-1989	Pan Arab Project for Child Development	1989	1989	Females	15	60	year
Morocco Vital Registration Death Data 1990 as it appears in United Nations Statistics Division (UNSD). United Nations Demographic Yearbook - Historical Supplement 1997. New York, United States: United Nations (UN)	Mortality		Morocco						United Nations Statistics Division (UNSD)	https://unstats.un.org/unsd/demographic-social/products/dyb/index.cshtml	http://ghdx.healthdata.org/record/united-nations-demographic-yearbook-historical-supplement-1997	http://ghdx.healthdata.org/record/morocco-vital-registration-death-data-1990	Pan Arab Project for Child Development	1990	1990	Males	15	60	year
Morocco Vital Registration Death Data 1990 as it appears in United Nations Statistics Division (UNSD). United Nations Demographic Yearbook - Historical Supplement 1997. New York, United States: United Nations (UN)	Mortality		Morocco						United Nations Statistics Division (UNSD)	https://unstats.un.org/unsd/demographic-social/products/dyb/index.cshtml	http://ghdx.healthdata.org/record/united-nations-demographic-yearbook-historical-supplement-1997	http://ghdx.healthdata.org/record/morocco-vital-registration-death-data-1990	Pan Arab Project for Child Development	1990	1990	Females	15	60	year
Morocco Vital Registration Death Data 1991 as it appears in United Nations Statistics Division (UNSD). United Nations Demographic Yearbook - Historical Supplement 1997. New York, United States: United Nations (UN)	Mortality		Morocco						United Nations Statistics Division (UNSD)	https://unstats.un.org/unsd/demographic-social/products/dyb/index.cshtml	http://ghdx.healthdata.org/record/united-nations-demographic-yearbook-historical-supplement-1997	http://ghdx.healthdata.org/record/morocco-vital-registration-death-data-1991	Pan Arab Project for Child Development	1991	1991	Males	15	60	year
Morocco Vital Registration Death Data 1991 as it appears in United Nations Statistics Division (UNSD). United Nations Demographic Yearbook - Historical Supplement 1997. New York, United States: United Nations (UN)	Mortality		Morocco						United Nations Statistics Division (UNSD)	https://unstats.un.org/unsd/demographic-social/products/dyb/index.cshtml	http://ghdx.healthdata.org/record/united-nations-demographic-yearbook-historical-supplement-1997	http://ghdx.healthdata.org/record/morocco-vital-registration-death-data-1991	Pan Arab Project for Child Development	1991	1991	Females	15	60	year
Morocco Vital Registration Death Data 1993 as it appears in United Nations Statistics Division (UNSD). United Nations Demographic Yearbook - Historical Supplement 1997. New York, United States: United Nations (UN)	Mortality		Morocco						United Nations Statistics Division (UNSD)	https://unstats.un.org/unsd/demographic-social/products/dyb/index.cshtml	http://ghdx.healthdata.org/record/united-nations-demographic-yearbook-historical-supplement-1997	http://ghdx.healthdata.org/record/morocco-vital-registration-death-data-1993	Pan Arab Project for Child Development	1993	1993	Males	15	60	year
Morocco Vital Registration Death Data 1993 as it appears in United Nations Statistics Division (UNSD). United Nations Demographic Yearbook - Historical Supplement 1997. New York, United States: United Nations (UN)	Mortality		Morocco						United Nations Statistics Division (UNSD)	https://unstats.un.org/unsd/demographic-social/products/dyb/index.cshtml	http://ghdx.healthdata.org/record/united-nations-demographic-yearbook-historical-supplement-1997	http://ghdx.healthdata.org/record/morocco-vital-registration-death-data-1993	Pan Arab Project for Child Development	1993	1993	Females	15	60	year
Morocco Vital Registration Death Data 1995 as it appears in United Nations Statistics Division (UNSD). United Nations Demographic Yearbook - Historical Supplement 1997. New York, United States: United Nations (UN)	Mortality		Morocco						United Nations Statistics Division (UNSD)	https://unstats.un.org/unsd/demographic-social/products/dyb/index.cshtml	http://ghdx.healthdata.org/record/united-nations-demographic-yearbook-historical-supplement-1997	http://ghdx.healthdata.org/record/morocco-vital-registration-death-data-1995	Pan Arab Project for Child Development	1995	1995	Males	15	60	year
Morocco Vital Registration Death Data 1995 as it appears in United Nations Statistics Division (UNSD). United Nations Demographic Yearbook - Historical Supplement 1997. New York, United States: United Nations (UN)	Mortality		Morocco						United Nations Statistics Division (UNSD)	https://unstats.un.org/unsd/demographic-social/products/dyb/index.cshtml	http://ghdx.healthdata.org/record/united-nations-demographic-yearbook-historical-supplement-1997	http://ghdx.healthdata.org/record/morocco-vital-registration-death-data-1995	Pan Arab Project for Child Development	1995	1995	Females	15	60	year
Morocco Vital Registration Death Data 1996 as it appears in United Nations Statistics Division (UNSD). United Nations Demographic Yearbook - Historical Supplement 1997. New York, United States: United Nations (UN)	Mortality		Morocco						United Nations Statistics Division (UNSD)	https://unstats.un.org/unsd/demographic-social/products/dyb/index.cshtml	http://ghdx.healthdata.org/record/united-nations-demographic-yearbook-historical-supplement-1997	http://ghdx.healthdata.org/record/morocco-vital-registration-death-data-1996	Pan Arab Project for Child Development	1996	1996	Males	15	60	year
Morocco Vital Registration Death Data 1996 as it appears in United Nations Statistics Division (UNSD). United Nations Demographic Yearbook - Historical Supplement 1997. New York, United States: United Nations (UN)	Mortality		Morocco						United Nations Statistics Division (UNSD)	https://unstats.un.org/unsd/demographic-social/products/dyb/index.cshtml	http://ghdx.healthdata.org/record/united-nations-demographic-yearbook-historical-supplement-1997	http://ghdx.healthdata.org/record/morocco-vital-registration-death-data-1996	Pan Arab Project for Child Development	1996	1996	Females	15	60	year
Morocco Vital Registration Death Data 2007 as it appears in United Nations Statistics Division (UNSD). United Nations Demographic Yearbook 2007. New York, United States: United Nations (UN), 2009	Mortality		Morocco						United Nations Statistics Division (UNSD)	https://unstats.un.org/unsd/demographic-social/products/dyb/index.cshtml	http://ghdx.healthdata.org/record/united-nations-demographic-yearbook-2007	http://ghdx.healthdata.org/record/morocco-vital-registration-death-data-2007	Pan Arab Project for Child Development	2007	2007	Females	0	125	year
Morocco Vital Registration Death Data 2007 as it appears in United Nations Statistics Division (UNSD). United Nations Demographic Yearbook 2007. New York, United States: United Nations (UN), 2009	Mortality		Morocco						United Nations Statistics Division (UNSD)	https://unstats.un.org/unsd/demographic-social/products/dyb/index.cshtml	http://ghdx.healthdata.org/record/united-nations-demographic-yearbook-2007	http://ghdx.healthdata.org/record/morocco-vital-registration-death-data-2007	Pan Arab Project for Child Development	2007	2007	Both sexes	0	125	year
Morocco Vital Registration Death Data 2001 as it appears in United Nations Statistics Division (UNSD). United Nations Demographic Yearbook 2008. New York, United States: United Nations (UN), 2010	Mortality		Morocco						United Nations Statistics Division (UNSD)	https://unstats.un.org/unsd/demographic-social/products/dyb/index.cshtml	http://ghdx.healthdata.org/record/united-nations-demographic-yearbook-2008	http://ghdx.healthdata.org/record/morocco-vital-registration-death-data-2001	Pan Arab Project for Child Development	2001	2001	Males	0	125	year
Morocco Vital Registration Death Data 2001 as it appears in United Nations Statistics Division (UNSD). United Nations Demographic Yearbook 2008. New York, United States: United Nations (UN), 2010	Mortality		Morocco						United Nations Statistics Division (UNSD)	https://unstats.un.org/unsd/demographic-social/products/dyb/index.cshtml	http://ghdx.healthdata.org/record/united-nations-demographic-yearbook-2008	http://ghdx.healthdata.org/record/morocco-vital-registration-death-data-2001	Pan Arab Project for Child Development	2001	2001	Females	0	125	year
Morocco Vital Registration Death Data 2001 as it appears in United Nations Statistics Division (UNSD). United Nations Demographic Yearbook 2008. New York, United States: United Nations (UN), 2010	Mortality		Morocco						United Nations Statistics Division (UNSD)	https://unstats.un.org/unsd/demographic-social/products/dyb/index.cshtml	http://ghdx.healthdata.org/record/united-nations-demographic-yearbook-2008	http://ghdx.healthdata.org/record/morocco-vital-registration-death-data-2001	Pan Arab Project for Child Development	2001	2001	Both sexes	0	125	year
World Health Organization (WHO). Country Mortality Data 1980-1999	Mortality		Morocco					Unpublished			http://ghdx.healthdata.org/record/country-mortality-data-1980-1999		Pan Arab Project for Child Development	1997	1997	Males	0	125	year
World Health Organization (WHO). Country Mortality Data 1980-1999	Mortality		Morocco					Unpublished			http://ghdx.healthdata.org/record/country-mortality-data-1980-1999		Pan Arab Project for Child Development	1997	1997	Females	0	125	year
World Health Organization (WHO). Country Mortality Data 1980-1999	Mortality		Morocco					Unpublished			http://ghdx.healthdata.org/record/country-mortality-data-1980-1999		Pan Arab Project for Child Development	1997	1997	Both sexes	0	125	year
Morocco Vital Registration Death Data 1989 as it appears in United Nations Statistics Division (UNSD). United Nations Demographic Yearbook - Historical Supplement 1997. New York, United States: United Nations (UN)	Mortality		Morocco						United Nations Statistics Division (UNSD)	https://unstats.un.org/unsd/demographic-social/products/dyb/index.cshtml	http://ghdx.healthdata.org/record/united-nations-demographic-yearbook-historical-supplement-1997	http://ghdx.healthdata.org/record/morocco-vital-registration-death-data-1989	Pan Arab Project for Child Development	1989	1989	Both sexes	0	125	year
Morocco Vital Registration Death Data 1990 as it appears in United Nations Statistics Division (UNSD). United Nations Demographic Yearbook - Historical Supplement 1997. New York, United States: United Nations (UN)	Mortality		Morocco						United Nations Statistics Division (UNSD)	https://unstats.un.org/unsd/demographic-social/products/dyb/index.cshtml	http://ghdx.healthdata.org/record/united-nations-demographic-yearbook-historical-supplement-1997	http://ghdx.healthdata.org/record/morocco-vital-registration-death-data-1990	Pan Arab Project for Child Development	1990	1990	Both sexes	0	125	year
Morocco Vital Registration Death Data 1991 as it appears in United Nations Statistics Division (UNSD). United Nations Demographic Yearbook - Historical Supplement 1997. New York, United States: United Nations (UN)	Mortality		Morocco						United Nations Statistics Division (UNSD)	https://unstats.un.org/unsd/demographic-social/products/dyb/index.cshtml	http://ghdx.healthdata.org/record/united-nations-demographic-yearbook-historical-supplement-1997	http://ghdx.healthdata.org/record/morocco-vital-registration-death-data-1991	Pan Arab Project for Child Development	1991	1991	Males	0	125	year
Morocco Vital Registration Death Data 1991 as it appears in United Nations Statistics Division (UNSD). United Nations Demographic Yearbook - Historical Supplement 1997. New York, United States: United Nations (UN)	Mortality		Morocco						United Nations Statistics Division (UNSD)	https://unstats.un.org/unsd/demographic-social/products/dyb/index.cshtml	http://ghdx.healthdata.org/record/united-nations-demographic-yearbook-historical-supplement-1997	http://ghdx.healthdata.org/record/morocco-vital-registration-death-data-1991	Pan Arab Project for Child Development	1991	1991	Females	0	125	year
Morocco Vital Registration Death Data 1991 as it appears in United Nations Statistics Division (UNSD). United Nations Demographic Yearbook - Historical Supplement 1997. New York, United States: United Nations (UN)	Mortality		Morocco						United Nations Statistics Division (UNSD)	https://unstats.un.org/unsd/demographic-social/products/dyb/index.cshtml	http://ghdx.healthdata.org/record/united-nations-demographic-yearbook-historical-supplement-1997	http://ghdx.healthdata.org/record/morocco-vital-registration-death-data-1991	Pan Arab Project for Child Development	1991	1991	Both sexes	0	125	year
Morocco Vital Registration Death Data 1993 as it appears in United Nations Statistics Division (UNSD). United Nations Demographic Yearbook - Historical Supplement 1997. New York, United States: United Nations (UN)	Mortality		Morocco						United Nations Statistics Division (UNSD)	https://unstats.un.org/unsd/demographic-social/products/dyb/index.cshtml	http://ghdx.healthdata.org/record/united-nations-demographic-yearbook-historical-supplement-1997	http://ghdx.healthdata.org/record/morocco-vital-registration-death-data-1993	Pan Arab Project for Child Development	1993	1993	Males	0	125	year
Morocco Vital Registration Death Data 1993 as it appears in United Nations Statistics Division (UNSD). United Nations Demographic Yearbook - Historical Supplement 1997. New York, United States: United Nations (UN)	Mortality		Morocco						United Nations Statistics Division (UNSD)	https://unstats.un.org/unsd/demographic-social/products/dyb/index.cshtml	http://ghdx.healthdata.org/record/united-nations-demographic-yearbook-historical-supplement-1997	http://ghdx.healthdata.org/record/morocco-vital-registration-death-data-1993	Pan Arab Project for Child Development	1993	1993	Females	0	125	year
Morocco Vital Registration Death Data 1993 as it appears in United Nations Statistics Division (UNSD). United Nations Demographic Yearbook - Historical Supplement 1997. New York, United States: United Nations (UN)	Mortality		Morocco						United Nations Statistics Division (UNSD)	https://unstats.un.org/unsd/demographic-social/products/dyb/index.cshtml	http://ghdx.healthdata.org/record/united-nations-demographic-yearbook-historical-supplement-1997	http://ghdx.healthdata.org/record/morocco-vital-registration-death-data-1993	Pan Arab Project for Child Development	1993	1993	Both sexes	0	125	year
Morocco Vital Registration Death Data 1995 as it appears in United Nations Statistics Division (UNSD). United Nations Demographic Yearbook - Historical Supplement 1997. New York, United States: United Nations (UN)	Mortality		Morocco						United Nations Statistics Division (UNSD)	https://unstats.un.org/unsd/demographic-social/products/dyb/index.cshtml	http://ghdx.healthdata.org/record/united-nations-demographic-yearbook-historical-supplement-1997	http://ghdx.healthdata.org/record/morocco-vital-registration-death-data-1995	Pan Arab Project for Child Development	1995	1995	Males	0	125	year
Ministry of Health (Morocco), League of Arab States. Morocco Maternal and Child Health Survey 1996-1997	Mortality		Morocco								http://ghdx.healthdata.org/record/morocco-maternal-and-child-health-survey-1996-1997		Pan Arab Project for Child Development	1970	1997	Both sexes	0	5	year
Morocco Vital Registration Death Data 1995 as it appears in United Nations Statistics Division (UNSD). United Nations Demographic Yearbook - Historical Supplement 1997. New York, United States: United Nations (UN)	Mortality		Morocco						United Nations Statistics Division (UNSD)	https://unstats.un.org/unsd/demographic-social/products/dyb/index.cshtml	http://ghdx.healthdata.org/record/united-nations-demographic-yearbook-historical-supplement-1997	http://ghdx.healthdata.org/record/morocco-vital-registration-death-data-1995	Pan Arab Project for Child Development	1995	1995	Both sexes	0	125	year
Morocco Vital Registration Death Data 1996 as it appears in United Nations Statistics Division (UNSD). United Nations Demographic Yearbook - Historical Supplement 1997. New York, United States: United Nations (UN)	Mortality		Morocco						United Nations Statistics Division (UNSD)	https://unstats.un.org/unsd/demographic-social/products/dyb/index.cshtml	http://ghdx.healthdata.org/record/united-nations-demographic-yearbook-historical-supplement-1997	http://ghdx.healthdata.org/record/morocco-vital-registration-death-data-1996	Pan Arab Project for Child Development	1996	1996	Males	0	125	year
Morocco Vital Registration Death Data 1996 as it appears in United Nations Statistics Division (UNSD). United Nations Demographic Yearbook - Historical Supplement 1997. New York, United States: United Nations (UN)	Mortality		Morocco						United Nations Statistics Division (UNSD)	https://unstats.un.org/unsd/demographic-social/products/dyb/index.cshtml	http://ghdx.healthdata.org/record/united-nations-demographic-yearbook-historical-supplement-1997	http://ghdx.healthdata.org/record/morocco-vital-registration-death-data-1996	Pan Arab Project for Child Development	1996	1996	Females	0	125	year
Morocco Vital Registration Death Data 1996 as it appears in United Nations Statistics Division (UNSD). United Nations Demographic Yearbook - Historical Supplement 1997. New York, United States: United Nations (UN)	Mortality		Morocco						United Nations Statistics Division (UNSD)	https://unstats.un.org/unsd/demographic-social/products/dyb/index.cshtml	http://ghdx.healthdata.org/record/united-nations-demographic-yearbook-historical-supplement-1997	http://ghdx.healthdata.org/record/morocco-vital-registration-death-data-1996	Pan Arab Project for Child Development	1996	1996	Both sexes	0	125	year
Macro International, Inc, Ministry of Public Health (Morocco). Morocco Demographic and Health Survey 1992. Fairfax, United States: ICF International	Mortality		Morocco						Demographic and Health Surveys Program (DHS)	http://www.dhsprogram.com/what-we-do/survey/survey-display-47.cfm	http://ghdx.healthdata.org/record/morocco-demographic-and-health-survey-1992		Standard demographic and health survey	1964	1991	Both sexes	0	5	year
Morocco Vital Registration Death Data 1999 as it appears in United Nations Statistics Division (UNSD). United Nations Demographic Yearbook 2002. New York, United States: United Nations (UN), 2005	Mortality		Morocco						United Nations Statistics Division (UNSD)	https://unstats.un.org/unsd/demographic-social/products/dyb/index.cshtml	http://ghdx.healthdata.org/record/united-nations-demographic-yearbook-2002	http://ghdx.healthdata.org/record/morocco-vital-registration-death-data-1999	Pan Arab Project for Child Development	1999	1999	Both sexes	0	5	year
Morocco Vital Registration Death Data 2007 as it appears in United Nations Statistics Division (UNSD). United Nations Demographic Yearbook 2007. New York, United States: United Nations (UN), 2009	Mortality		Morocco						United Nations Statistics Division (UNSD)	https://unstats.un.org/unsd/demographic-social/products/dyb/index.cshtml	http://ghdx.healthdata.org/record/united-nations-demographic-yearbook-2007	http://ghdx.healthdata.org/record/morocco-vital-registration-death-data-2007	Pan Arab Project for Child Development	2007	2007	Both sexes	0	5	year
Morocco Vital Registration Death Data 2001 as it appears in United Nations Statistics Division (UNSD). United Nations Demographic Yearbook 2008. New York, United States: United Nations (UN), 2010	Mortality		Morocco						United Nations Statistics Division (UNSD)	https://unstats.un.org/unsd/demographic-social/products/dyb/index.cshtml	http://ghdx.healthdata.org/record/united-nations-demographic-yearbook-2008	http://ghdx.healthdata.org/record/morocco-vital-registration-death-data-2001	Pan Arab Project for Child Development	2001	2001	Both sexes	0	5	year
Minnesota Population Center, Statistics Directorate (Morocco). Morocco Population and Housing Census 1982 from the Integrated Public Use Microdata Series, International: [Machine-readable database]. Minneapolis: University of Minnesota, 2012	Mortality		Morocco						IPUMS	https://international.ipums.org/international/	http://ghdx.healthdata.org/record/morocco-population-and-housing-census-1982-ipums		Census	1957	1981	Both sexes	0	5	year
Minnesota Population Center, Statistics Directorate (Morocco). Morocco Population and Housing Census 1994 from the Integrated Public Use Microdata Series, International: [Machine-readable database]. Minneapolis: University of Minnesota, 2012	Mortality		Morocco						IPUMS	https://international.ipums.org/international/	http://ghdx.healthdata.org/record/morocco-population-and-housing-census-1994-ipums		Census	1969	1993	Both sexes	0	5	year
Minnesota Population Center, High Commission for Planning (Morocco). Morocco Population and Housing Census 2004 from the Integrated Public Use Microdata Series, International: [Machine-readable database]. Minneapolis: University of Minnesota, 2012	Mortality		Morocco						IPUMS	https://international.ipums.org/international/	http://ghdx.healthdata.org/record/morocco-population-and-housing-census-2004-ipums		Census	1979	2003	Both sexes	0	5	year
World Health Organization (WHO). Country Mortality Data 1980-1999	Mortality		Morocco					Unpublished			http://ghdx.healthdata.org/record/country-mortality-data-1980-1999		Pan Arab Project for Child Development	1997	1997	Both sexes	0	5	year
Ministry of Health (Morocco), Pan Arab Project for Family Health (PAPFAM), United Nations Children's Fund (UNICEF), United Nations Population Fund (UNFPA), World Health Organization (WHO). Morocco National Survey on Population and Family Health 2010-2011	Mortality		Morocco						Ministry of Health (Morocco)	http://srvweb.sante.gov.ma/Publications/Etudes_enquete/Pages/default.aspx	http://ghdx.healthdata.org/record/morocco-national-survey-population-and-family-health-2010-2011		Other survey	2011	2011	Both sexes	0	5	year
Morocco Vital Registration Death Data 1989 as it appears in United Nations Statistics Division (UNSD). United Nations Demographic Yearbook - Historical Supplement 1997. New York, United States: United Nations (UN)	Mortality		Morocco						United Nations Statistics Division (UNSD)	https://unstats.un.org/unsd/demographic-social/products/dyb/index.cshtml	http://ghdx.healthdata.org/record/united-nations-demographic-yearbook-historical-supplement-1997	http://ghdx.healthdata.org/record/morocco-vital-registration-death-data-1989	Pan Arab Project for Child Development	1989	1989	Both sexes	0	5	year
Morocco Vital Registration Death Data 1990 as it appears in United Nations Statistics Division (UNSD). United Nations Demographic Yearbook - Historical Supplement 1997. New York, United States: United Nations (UN)	Mortality		Morocco						United Nations Statistics Division (UNSD)	https://unstats.un.org/unsd/demographic-social/products/dyb/index.cshtml	http://ghdx.healthdata.org/record/united-nations-demographic-yearbook-historical-supplement-1997	http://ghdx.healthdata.org/record/morocco-vital-registration-death-data-1990	Pan Arab Project for Child Development	1990	1990	Both sexes	0	5	year
Morocco Vital Registration Death Data 1991 as it appears in United Nations Statistics Division (UNSD). United Nations Demographic Yearbook - Historical Supplement 1997. New York, United States: United Nations (UN)	Mortality		Morocco						United Nations Statistics Division (UNSD)	https://unstats.un.org/unsd/demographic-social/products/dyb/index.cshtml	http://ghdx.healthdata.org/record/united-nations-demographic-yearbook-historical-supplement-1997	http://ghdx.healthdata.org/record/morocco-vital-registration-death-data-1991	Pan Arab Project for Child Development	1991	1991	Both sexes	0	5	year
Morocco Vital Registration Death Data 1993 as it appears in United Nations Statistics Division (UNSD). United Nations Demographic Yearbook - Historical Supplement 1997. New York, United States: United Nations (UN)	Mortality		Morocco						United Nations Statistics Division (UNSD)	https://unstats.un.org/unsd/demographic-social/products/dyb/index.cshtml	http://ghdx.healthdata.org/record/united-nations-demographic-yearbook-historical-supplement-1997	http://ghdx.healthdata.org/record/morocco-vital-registration-death-data-1993	Pan Arab Project for Child Development	1993	1993	Both sexes	0	5	year
Morocco Vital Registration Death Data 1995 as it appears in United Nations Statistics Division (UNSD). United Nations Demographic Yearbook - Historical Supplement 1997. New York, United States: United Nations (UN)	Mortality		Morocco						United Nations Statistics Division (UNSD)	https://unstats.un.org/unsd/demographic-social/products/dyb/index.cshtml	http://ghdx.healthdata.org/record/united-nations-demographic-yearbook-historical-supplement-1997	http://ghdx.healthdata.org/record/morocco-vital-registration-death-data-1995	Pan Arab Project for Child Development	1995	1995	Both sexes	0	5	year
Morocco Vital Registration Death Data 1996 as it appears in United Nations Statistics Division (UNSD). United Nations Demographic Yearbook - Historical Supplement 1997. New York, United States: United Nations (UN)	Mortality		Morocco						United Nations Statistics Division (UNSD)	https://unstats.un.org/unsd/demographic-social/products/dyb/index.cshtml	http://ghdx.healthdata.org/record/united-nations-demographic-yearbook-historical-supplement-1997	http://ghdx.healthdata.org/record/morocco-vital-registration-death-data-1996	Pan Arab Project for Child Development	1996	1996	Both sexes	0	5	year
Ministry of Health (Morocco), League of Arab States. Morocco Maternal and Child Health Survey 1996-1997	Mortality		Morocco								http://ghdx.healthdata.org/record/morocco-maternal-and-child-health-survey-1996-1997			1996	1996	Males	0	125	year
Ministry of Health (Morocco), League of Arab States. Morocco Maternal and Child Health Survey 1996-1997	Mortality		Morocco								http://ghdx.healthdata.org/record/morocco-maternal-and-child-health-survey-1996-1997			1996	1996	Females	0	125	year
Ministry of Health (Morocco), League of Arab States. Morocco Maternal and Child Health Survey 1996-1997	Mortality		Morocco								http://ghdx.healthdata.org/record/morocco-maternal-and-child-health-survey-1996-1997			1996	1996	Both sexes	0	125	year
Morocco Vital Registration Death Data 1995 as it appears in United Nations Statistics Division (UNSD). United Nations Demographic Yearbook - Historical Supplement 1997. New York, United States: United Nations (UN)	Mortality		Morocco						United Nations Statistics Division (UNSD)	https://unstats.un.org/unsd/demographic-social/products/dyb/index.cshtml	http://ghdx.healthdata.org/record/united-nations-demographic-yearbook-historical-supplement-1997	http://ghdx.healthdata.org/record/morocco-vital-registration-death-data-1995	Pan Arab Project for Child Development	1995	1995	Females	0	125	year
Morocco Vital Registration Death Data 1999 as it appears in United Nations Statistics Division (UNSD). United Nations Demographic Yearbook 2002. New York, United States: United Nations (UN), 2005	Mortality		Morocco						United Nations Statistics Division (UNSD)	https://unstats.un.org/unsd/demographic-social/products/dyb/index.cshtml	http://ghdx.healthdata.org/record/united-nations-demographic-yearbook-2002	http://ghdx.healthdata.org/record/morocco-vital-registration-death-data-1999	Pan Arab Project for Child Development	1999	1999	Males	0	125	year
Government of Niger, Macro International, Inc, United Nations Children's Fund (UNICEF). Niger Multiple Indicator Cluster Survey 2000. New York, United States: United Nations Children's Fund (UNICEF)	Mortality		Niger						United Nations Children's Fund (UNICEF)	http://mics.unicef.org/surveys	http://ghdx.healthdata.org/record/niger-multiple-indicator-cluster-survey-2000		Multiple Indicator Cluster Survey	1975	1999	Both sexes	0	5	year
Centers for Disease Control and Prevention (CDC), Government of Niger, United Nations Children's Fund (UNICEF), United Nations Population Fund (UNFPA). Niger Multiple Indicator Cluster Survey 1996	Mortality		Niger						United Nations Children's Fund (UNICEF)	http://mics.unicef.org/surveys	http://ghdx.healthdata.org/record/niger-multiple-indicator-cluster-survey-1996		Multiple Indicator Cluster Survey	1989	1989	Both sexes	0	5	year
Department of Statistics and National Accounts (Niger), Macro International, Inc. Niger Demographic and Health Survey 2006. Calverton, United States: Macro International, Inc	Mortality		Niger						Demographic and Health Surveys Program (DHS)	http://www.dhsprogram.com/what-we-do/survey/survey-display-277.cfm	http://ghdx.healthdata.org/record/niger-demographic-and-health-survey-2006		Standard demographic and health survey	1978	2005	Both sexes	0	5	year
Department of Statistics and National Accounts (Niger), Macro International, Inc. Niger Demographic and Health Survey 1992. Calverton, United States: Macro International, Inc	Mortality		Niger						Demographic and Health Surveys Program (DHS)	http://www.dhsprogram.com/what-we-do/survey/survey-display-53.cfm	http://ghdx.healthdata.org/record/niger-demographic-and-health-survey-1992		Standard demographic and health survey	1966	1991	Both sexes	0	5	year
CARE International, Macro International, Inc. Niger Demographic and Health Survey 1998. Calverton, United States: Macro International, Inc	Mortality		Niger						Demographic and Health Surveys Program (DHS)	http://www.dhsprogram.com/what-we-do/survey/survey-display-99.cfm	http://ghdx.healthdata.org/record/niger-demographic-and-health-survey-1998		Standard demographic and health survey	1970	1997	Both sexes	0	5	year
ICF International, Ministry of Public Health (Niger), National Institute of Statistics (Niger). Niger Demographic and Health Survey 2012. Fairfax, United States: ICF International, 2014	Mortality		Niger						Demographic and Health Surveys Program (DHS)	http://www.measuredhs.com/what-we-do/survey/survey-display-407.cfm	http://ghdx.healthdata.org/record/niger-demographic-and-health-survey-2012		Standard demographic and health survey	1984	2011	Both sexes	0	5	year
Department of Statistics and National Accounts (Niger), Macro International, Inc. Niger Demographic and Health Survey 2006. Calverton, United States: Macro International, Inc	Mortality		Niger						Demographic and Health Surveys Program (DHS)	http://www.dhsprogram.com/what-we-do/survey/survey-display-277.cfm	http://ghdx.healthdata.org/record/niger-demographic-and-health-survey-2006		Standard demographic and health survey	1991	2005	Males	15	60	year
Department of Statistics and National Accounts (Niger), Macro International, Inc. Niger Demographic and Health Survey 2006. Calverton, United States: Macro International, Inc	Mortality		Niger						Demographic and Health Surveys Program (DHS)	http://www.dhsprogram.com/what-we-do/survey/survey-display-277.cfm	http://ghdx.healthdata.org/record/niger-demographic-and-health-survey-2006		Standard demographic and health survey	1991	2005	Females	15	60	year
Department of Statistics and National Accounts (Niger), Macro International, Inc. Niger Demographic and Health Survey 1992. Calverton, United States: Macro International, Inc	Mortality		Niger						Demographic and Health Surveys Program (DHS)	http://www.dhsprogram.com/what-we-do/survey/survey-display-53.cfm	http://ghdx.healthdata.org/record/niger-demographic-and-health-survey-1992		Standard demographic and health survey	1977	1991	Males	15	60	year
Department of Statistics and National Accounts (Niger), Macro International, Inc. Niger Demographic and Health Survey 1992. Calverton, United States: Macro International, Inc	Mortality		Niger						Demographic and Health Surveys Program (DHS)	http://www.dhsprogram.com/what-we-do/survey/survey-display-53.cfm	http://ghdx.healthdata.org/record/niger-demographic-and-health-survey-1992		Standard demographic and health survey	1977	1991	Females	15	60	year
ICF International, Ministry of Public Health (Niger), National Institute of Statistics (Niger). Niger Demographic and Health Survey 2012. Fairfax, United States: ICF International, 2014	Mortality		Niger						Demographic and Health Surveys Program (DHS)	http://www.measuredhs.com/what-we-do/survey/survey-display-407.cfm	http://ghdx.healthdata.org/record/niger-demographic-and-health-survey-2012		Standard demographic and health survey	1997	2011	Males	15	60	year
ICF International, Ministry of Public Health (Niger), National Institute of Statistics (Niger). Niger Demographic and Health Survey 2012. Fairfax, United States: ICF International, 2014	Mortality		Niger						Demographic and Health Surveys Program (DHS)	http://www.measuredhs.com/what-we-do/survey/survey-display-407.cfm	http://ghdx.healthdata.org/record/niger-demographic-and-health-survey-2012		Standard demographic and health survey	1997	2011	Females	15	60	year
Rwanda Population and Housing Census 1978 as it appears in United Nations Statistics Division (UNSD). United Nations Demographic Yearbook - Historical Supplement 1997. New York, United States: United Nations (UN)	Mortality		Rwanda						United Nations Statistics Division (UNSD)	https://unstats.un.org/unsd/demographic-social/products/dyb/index.cshtml	http://ghdx.healthdata.org/record/united-nations-demographic-yearbook-historical-supplement-1997	http://ghdx.healthdata.org/record/rwanda-population-and-housing-census-1978	Census	1973	1973	Both sexes	0	5	year
Rwanda Population and Housing Census 1978 as it appears in United Nations Statistics Division (UNSD). United Nations Demographic Yearbook - Historical Supplement 1997. New York, United States: United Nations (UN)	Mortality		Rwanda						United Nations Statistics Division (UNSD)	https://unstats.un.org/unsd/demographic-social/products/dyb/index.cshtml	http://ghdx.healthdata.org/record/united-nations-demographic-yearbook-historical-supplement-1997	http://ghdx.healthdata.org/record/rwanda-population-and-housing-census-1978	Census	1975	1975	Both sexes	0	5	year
ICF International, Ministry of Health (Rwanda), National Institute of Statistics of Rwanda. Rwanda Demographic and Health Survey 2014-2015. Fairfax, United States: ICF International, 2016	Mortality		Rwanda						Demographic and Health Surveys Program (DHS)	http://www.dhsprogram.com/what-we-do/survey/survey-display-468.cfm	http://ghdx.healthdata.org/record/rwanda-demographic-and-health-survey-2014-2015		Standard demographic and health survey	1989	1993	Both sexes	0	5	year
ICF International, Ministry of Health (Rwanda), National Institute of Statistics of Rwanda. Rwanda Demographic and Health Survey 2014-2015. Fairfax, United States: ICF International, 2016	Mortality		Rwanda						Demographic and Health Surveys Program (DHS)	http://www.dhsprogram.com/what-we-do/survey/survey-display-468.cfm	http://ghdx.healthdata.org/record/rwanda-demographic-and-health-survey-2014-2015		Standard demographic and health survey	1995	2014	Both sexes	0	5	year
National Institute of Statistics of Rwanda. Rwanda Population and Housing Census 2012. Kigali, Rwanda: National Institute of Statistics of Rwanda, 2015	Mortality		Rwanda						National Institute of Statistics of Rwanda	http://microdata.statistics.gov.rw/index.php/catalog/65	http://ghdx.healthdata.org/record/rwanda-population-and-housing-census-2012		Census	1988	1993	Both sexes	0	5	year
National Institute of Statistics of Rwanda. Rwanda Population and Housing Census 2012. Kigali, Rwanda: National Institute of Statistics of Rwanda, 2015	Mortality		Rwanda						National Institute of Statistics of Rwanda	http://microdata.statistics.gov.rw/index.php/catalog/65	http://ghdx.healthdata.org/record/rwanda-population-and-housing-census-2012		Census	1995	2012	Both sexes	0	5	year
Macro International, Inc, National Institute of Statistics of Rwanda. Rwanda Demographic and Health Survey 2005. Calverton, United States: Macro International, Inc	Mortality		Rwanda						Demographic and Health Surveys Program (DHS)	http://www.dhsprogram.com/what-we-do/survey/survey-display-252.cfm	http://ghdx.healthdata.org/record/rwanda-demographic-and-health-survey-2005			2005	2005	Males	15	60	year
Macro International, Inc, National Institute of Statistics of Rwanda. Rwanda Demographic and Health Survey 2005. Calverton, United States: Macro International, Inc	Mortality		Rwanda						Demographic and Health Surveys Program (DHS)	http://www.dhsprogram.com/what-we-do/survey/survey-display-252.cfm	http://ghdx.healthdata.org/record/rwanda-demographic-and-health-survey-2005			2005	2005	Females	15	60	year
ICF Macro, Ministry of Health (Rwanda), National Institute of Statistics of Rwanda. Rwanda Demographic and Health Survey 2010-2011. Calverton, United States: ICF Macro	Mortality		Rwanda						Demographic and Health Surveys Program (DHS)	http://www.dhsprogram.com/what-we-do/survey/survey-display-364.cfm	http://ghdx.healthdata.org/record/rwanda-demographic-and-health-survey-2010-2011		Standard demographic and health survey	1995	2009	Males	15	60	year
ICF Macro, Ministry of Health (Rwanda), National Institute of Statistics of Rwanda. Rwanda Demographic and Health Survey 2010-2011. Calverton, United States: ICF Macro	Mortality		Rwanda						Demographic and Health Surveys Program (DHS)	http://www.dhsprogram.com/what-we-do/survey/survey-display-364.cfm	http://ghdx.healthdata.org/record/rwanda-demographic-and-health-survey-2010-2011		Standard demographic and health survey	1995	2009	Females	15	60	year
ICF International, Ministry of Health (Rwanda), National Institute of Statistics of Rwanda. Rwanda Demographic and Health Survey 2014-2015. Fairfax, United States: ICF International, 2016	Mortality		Rwanda						Demographic and Health Surveys Program (DHS)	http://www.dhsprogram.com/what-we-do/survey/survey-display-468.cfm	http://ghdx.healthdata.org/record/rwanda-demographic-and-health-survey-2014-2015		Standard demographic and health survey	1999	2013	Males	15	60	year
ICF International, Ministry of Health (Rwanda), National Institute of Statistics of Rwanda. Rwanda Demographic and Health Survey 2014-2015. Fairfax, United States: ICF International, 2016	Mortality		Rwanda						Demographic and Health Surveys Program (DHS)	http://www.dhsprogram.com/what-we-do/survey/survey-display-468.cfm	http://ghdx.healthdata.org/record/rwanda-demographic-and-health-survey-2014-2015		Standard demographic and health survey	1999	2013	Females	15	60	year
National Census Commission (Rwanda), Minnesota Population Center. Rwanda Population and Housing Census 2002 from the Integrated Public Use Microdata Series, International: [Machine-readable database]. Minneapolis: University of Minnesota	Mortality		Rwanda						IPUMS	https://international.ipums.org/international/	http://ghdx.healthdata.org/record/rwanda-population-and-housing-census-2002-ipums		Census	1977	1993	Both sexes	0	5	year
National Census Commission (Rwanda), Minnesota Population Center. Rwanda Population and Housing Census 2002 from the Integrated Public Use Microdata Series, International: [Machine-readable database]. Minneapolis: University of Minnesota	Mortality		Rwanda						IPUMS	https://international.ipums.org/international/	http://ghdx.healthdata.org/record/rwanda-population-and-housing-census-2002-ipums		Census	1995	2001	Both sexes	0	5	year
ICF Macro, Ministry of Health (Rwanda), National Institute of Statistics of Rwanda. Rwanda Demographic and Health Survey 2010-2011. Calverton, United States: ICF Macro	Mortality		Rwanda						Demographic and Health Surveys Program (DHS)	http://www.dhsprogram.com/what-we-do/survey/survey-display-364.cfm	http://ghdx.healthdata.org/record/rwanda-demographic-and-health-survey-2010-2011		Standard demographic and health survey	1983	1993	Both sexes	0	5	year
Macro International, Inc, National Office of Population (Rwanda). Rwanda Demographic and Health Survey 2000. Calverton, United States: Macro International, Inc	Mortality		Rwanda						Demographic and Health Surveys Program (DHS)	http://www.dhsprogram.com/what-we-do/survey/survey-display-165.cfm	http://ghdx.healthdata.org/record/rwanda-demographic-and-health-survey-2000		Standard demographic and health survey	1985	1992	Males	15	60	year
ICF Macro, Ministry of Health (Rwanda), National Institute of Statistics of Rwanda. Rwanda Demographic and Health Survey 2010-2011. Calverton, United States: ICF Macro	Mortality		Rwanda						Demographic and Health Surveys Program (DHS)	http://www.dhsprogram.com/what-we-do/survey/survey-display-364.cfm	http://ghdx.healthdata.org/record/rwanda-demographic-and-health-survey-2010-2011		Standard demographic and health survey	1995	2010	Both sexes	0	5	year
Macro International, Inc, National Office of Population (Rwanda). Rwanda Demographic and Health Survey 1992. Calverton, United States: Macro International, Inc	Mortality		Rwanda						Demographic and Health Surveys Program (DHS)	http://www.dhsprogram.com/what-we-do/survey/survey-display-43.cfm	http://ghdx.healthdata.org/record/rwanda-demographic-and-health-survey-1992		Standard demographic and health survey	1967	1992	Both sexes	0	5	year
ICF International, Ministry of Health (Rwanda). Rwanda Malaria Indicator Survey 2013. Fairfax, United States: ICF International, 2014	Mortality		Rwanda						Demographic and Health Surveys Program (DHS)	http://www.dhsprogram.com/what-we-do/survey/survey-display-449.cfm	http://ghdx.healthdata.org/record/rwanda-malaria-indicator-survey-2013		Malaria Indicator Survey	1988	1993	Both sexes	0	5	year
National Census Commission (Rwanda), Minnesota Population Center. Rwanda Population and Housing Census 1991 from the Integrated Public Use Microdata Series, International: [Machine-readable database]. Minneapolis: University of Minnesota	Mortality		Rwanda						IPUMS	https://international.ipums.org/international/	http://ghdx.healthdata.org/record/rwanda-population-and-housing-census-1991-ipums		Census	1966	1990	Both sexes	0	5	year
Macro International, Inc, National Office of Population (Rwanda). Rwanda Demographic and Health Survey 2000. Calverton, United States: Macro International, Inc	Mortality		Rwanda						Demographic and Health Surveys Program (DHS)	http://www.dhsprogram.com/what-we-do/survey/survey-display-165.cfm	http://ghdx.healthdata.org/record/rwanda-demographic-and-health-survey-2000		Standard demographic and health survey	1995	1999	Males	15	60	year
Macro International, Inc, National Office of Population (Rwanda). Rwanda Demographic and Health Survey 2000. Calverton, United States: Macro International, Inc	Mortality		Rwanda						Demographic and Health Surveys Program (DHS)	http://www.dhsprogram.com/what-we-do/survey/survey-display-165.cfm	http://ghdx.healthdata.org/record/rwanda-demographic-and-health-survey-2000		Standard demographic and health survey	1985	1992	Females	15	60	year
Macro International, Inc, National Office of Population (Rwanda). Rwanda Demographic and Health Survey 2000. Calverton, United States: Macro International, Inc	Mortality		Rwanda						Demographic and Health Surveys Program (DHS)	http://www.dhsprogram.com/what-we-do/survey/survey-display-165.cfm	http://ghdx.healthdata.org/record/rwanda-demographic-and-health-survey-2000		Standard demographic and health survey	1995	1999	Females	15	60	year
Macro International, Inc, National Institute of Statistics of Rwanda. Rwanda Demographic and Health Survey 2005. Calverton, United States: Macro International, Inc	Mortality		Rwanda						Demographic and Health Surveys Program (DHS)	http://www.dhsprogram.com/what-we-do/survey/survey-display-252.cfm	http://ghdx.healthdata.org/record/rwanda-demographic-and-health-survey-2005		Standard demographic and health survey	1990	1992	Males	15	60	year
Macro International, Inc, National Institute of Statistics of Rwanda. Rwanda Demographic and Health Survey 2005. Calverton, United States: Macro International, Inc	Mortality		Rwanda						Demographic and Health Surveys Program (DHS)	http://www.dhsprogram.com/what-we-do/survey/survey-display-252.cfm	http://ghdx.healthdata.org/record/rwanda-demographic-and-health-survey-2005		Standard demographic and health survey	1995	2004	Males	15	60	year
Macro International, Inc, National Institute of Statistics of Rwanda. Rwanda Demographic and Health Survey 2005. Calverton, United States: Macro International, Inc	Mortality		Rwanda						Demographic and Health Surveys Program (DHS)	http://www.dhsprogram.com/what-we-do/survey/survey-display-252.cfm	http://ghdx.healthdata.org/record/rwanda-demographic-and-health-survey-2005		Standard demographic and health survey	1990	1992	Females	15	60	year
Macro International, Inc, National Institute of Statistics of Rwanda. Rwanda Demographic and Health Survey 2005. Calverton, United States: Macro International, Inc	Mortality		Rwanda						Demographic and Health Surveys Program (DHS)	http://www.dhsprogram.com/what-we-do/survey/survey-display-252.cfm	http://ghdx.healthdata.org/record/rwanda-demographic-and-health-survey-2005		Standard demographic and health survey	1995	2004	Females	15	60	year
ICF International, Ministry of Health (Rwanda). Rwanda Malaria Indicator Survey 2013. Fairfax, United States: ICF International, 2014	Mortality		Rwanda						Demographic and Health Surveys Program (DHS)	http://www.dhsprogram.com/what-we-do/survey/survey-display-449.cfm	http://ghdx.healthdata.org/record/rwanda-malaria-indicator-survey-2013		Malaria Indicator Survey	1995	2012	Both sexes	0	5	year
Rwanda Population and Housing Census 1978 as it appears in United Nations Statistics Division (UNSD). United Nations Demographic Yearbook - Historical Supplement 1997. New York, United States: United Nations (UN)	Mortality		Rwanda						United Nations Statistics Division (UNSD)	https://unstats.un.org/unsd/demographic-social/products/dyb/index.cshtml	http://ghdx.healthdata.org/record/united-nations-demographic-yearbook-historical-supplement-1997	http://ghdx.healthdata.org/record/rwanda-population-and-housing-census-1978	Census	1967	1967	Both sexes	0	5	year
National Institute of Statistics of Rwanda (NISR), Oxford Policy Management. Rwanda Integrated Living Conditions Survey 2005-2006. Kigali, Rwanda: National Institute of Statistics of Rwanda (NISR)	Mortality		Rwanda						National Institute of Statistics of Rwanda	http://statistics.gov.rw/survey/integrated-household-living-conditions-survey-eicv	http://ghdx.healthdata.org/record/rwanda-integrated-living-conditions-survey-2005-2006		Other survey	1981	1993	Both sexes	0	5	year
National Institute of Statistics of Rwanda (NISR), Oxford Policy Management. Rwanda Integrated Living Conditions Survey 2005-2006. Kigali, Rwanda: National Institute of Statistics of Rwanda (NISR)	Mortality		Rwanda						National Institute of Statistics of Rwanda	http://statistics.gov.rw/survey/integrated-household-living-conditions-survey-eicv	http://ghdx.healthdata.org/record/rwanda-integrated-living-conditions-survey-2005-2006		Other survey	1995	2005	Both sexes	0	5	year
Macro International, Inc, National Office of Population (Rwanda). Rwanda Demographic and Health Survey 2000. Calverton, United States: Macro International, Inc	Mortality		Rwanda						Demographic and Health Surveys Program (DHS)	http://www.dhsprogram.com/what-we-do/survey/survey-display-165.cfm	http://ghdx.healthdata.org/record/rwanda-demographic-and-health-survey-2000		Standard demographic and health survey	1975	1993	Both sexes	0	5	year
Macro International, Inc, National Office of Population (Rwanda). Rwanda Demographic and Health Survey 2000. Calverton, United States: Macro International, Inc	Mortality		Rwanda						Demographic and Health Surveys Program (DHS)	http://www.dhsprogram.com/what-we-do/survey/survey-display-165.cfm	http://ghdx.healthdata.org/record/rwanda-demographic-and-health-survey-2000		Standard demographic and health survey	1995	1995	Both sexes	0	5	year
Macro International, Inc, National Office of Population (Rwanda). Rwanda Demographic and Health Survey 2000. Calverton, United States: Macro International, Inc	Mortality		Rwanda						Demographic and Health Surveys Program (DHS)	http://www.dhsprogram.com/what-we-do/survey/survey-display-165.cfm	http://ghdx.healthdata.org/record/rwanda-demographic-and-health-survey-2000		Standard demographic and health survey	1997	2000	Both sexes	0	5	year
Macro International, Inc, National Office of Population (Rwanda). Rwanda Demographic and Health Survey 2000. Calverton, United States: Macro International, Inc	Mortality		Rwanda						Demographic and Health Surveys Program (DHS)	http://www.dhsprogram.com/what-we-do/survey/survey-display-165.cfm	http://ghdx.healthdata.org/record/rwanda-demographic-and-health-survey-2000		Standard demographic and health survey	1996	1996	Both sexes	0	5	year
Macro International, Inc, National Institute of Statistics of Rwanda. Rwanda Demographic and Health Survey 2005. Calverton, United States: Macro International, Inc	Mortality		Rwanda						Demographic and Health Surveys Program (DHS)	http://www.dhsprogram.com/what-we-do/survey/survey-display-252.cfm	http://ghdx.healthdata.org/record/rwanda-demographic-and-health-survey-2005		Standard demographic and health survey	1980	1993	Both sexes	0	5	year
Macro International, Inc, National Institute of Statistics of Rwanda. Rwanda Demographic and Health Survey 2005. Calverton, United States: Macro International, Inc	Mortality		Rwanda						Demographic and Health Surveys Program (DHS)	http://www.dhsprogram.com/what-we-do/survey/survey-display-252.cfm	http://ghdx.healthdata.org/record/rwanda-demographic-and-health-survey-2005		Standard demographic and health survey	1995	1996	Both sexes	0	5	year
Macro International, Inc, National Institute of Statistics of Rwanda. Rwanda Demographic and Health Survey 2005. Calverton, United States: Macro International, Inc	Mortality		Rwanda						Demographic and Health Surveys Program (DHS)	http://www.dhsprogram.com/what-we-do/survey/survey-display-252.cfm	http://ghdx.healthdata.org/record/rwanda-demographic-and-health-survey-2005		Standard demographic and health survey	1998	2005	Both sexes	0	5	year
Macro International, Inc, National Institute of Statistics of Rwanda. Rwanda Demographic and Health Survey 2005. Calverton, United States: Macro International, Inc	Mortality		Rwanda						Demographic and Health Surveys Program (DHS)	http://www.dhsprogram.com/what-we-do/survey/survey-display-252.cfm	http://ghdx.healthdata.org/record/rwanda-demographic-and-health-survey-2005		Standard demographic and health survey	1997	1997	Both sexes	0	5	year
Macro International, Inc, Ministry of Health (Rwanda), National Institute of Statistics of Rwanda. Rwanda Interim Demographic and Health Survey 2007-2008. Calverton, United States: Macro International, Inc	Mortality		Rwanda						Demographic and Health Surveys Program (DHS)	http://www.dhsprogram.com/what-we-do/survey/survey-display-323.cfm	http://ghdx.healthdata.org/record/rwanda-interim-demographic-and-health-survey-2007-2008		Standard demographic and health survey	1982	1993	Both sexes	0	5	year
Macro International, Inc, Ministry of Health (Rwanda), National Institute of Statistics of Rwanda. Rwanda Interim Demographic and Health Survey 2007-2008. Calverton, United States: Macro International, Inc	Mortality		Rwanda						Demographic and Health Surveys Program (DHS)	http://www.dhsprogram.com/what-we-do/survey/survey-display-323.cfm	http://ghdx.healthdata.org/record/rwanda-interim-demographic-and-health-survey-2007-2008		Standard demographic and health survey	1995	2007	Both sexes	0	5	year
Macro International, Inc, Ministry of Health (Rwanda), National Institute of Statistics of Rwanda. Rwanda Interim Demographic and Health Survey 2007-2008. Calverton, United States: Macro International, Inc	Mortality		Rwanda						Demographic and Health Surveys Program (DHS)	http://www.dhsprogram.com/what-we-do/survey/survey-display-323.cfm	http://ghdx.healthdata.org/record/rwanda-interim-demographic-and-health-survey-2007-2008		Other demographic and health survey	1983	1993	Both sexes	0	5	year
Macro International, Inc, Ministry of Health (Rwanda), National Institute of Statistics of Rwanda. Rwanda Interim Demographic and Health Survey 2007-2008. Calverton, United States: Macro International, Inc	Mortality		Rwanda						Demographic and Health Surveys Program (DHS)	http://www.dhsprogram.com/what-we-do/survey/survey-display-323.cfm	http://ghdx.healthdata.org/record/rwanda-interim-demographic-and-health-survey-2007-2008		Other demographic and health survey	1995	2007	Both sexes	0	5	year
Macro International, Inc, National Institute of Statistics of Rwanda. Rwanda Demographic and Health Survey 2005. Calverton, United States: Macro International, Inc	Mortality		Rwanda						Demographic and Health Surveys Program (DHS)	http://www.dhsprogram.com/what-we-do/survey/survey-display-252.cfm	http://ghdx.healthdata.org/record/rwanda-demographic-and-health-survey-2005			2005	2005	Males	0	125	year
Macro International, Inc, National Institute of Statistics of Rwanda. Rwanda Demographic and Health Survey 2005. Calverton, United States: Macro International, Inc	Mortality		Rwanda						Demographic and Health Surveys Program (DHS)	http://www.dhsprogram.com/what-we-do/survey/survey-display-252.cfm	http://ghdx.healthdata.org/record/rwanda-demographic-and-health-survey-2005			2005	2005	Females	0	125	year
Macro International, Inc, National Institute of Statistics of Rwanda. Rwanda Demographic and Health Survey 2005. Calverton, United States: Macro International, Inc	Mortality		Rwanda						Demographic and Health Surveys Program (DHS)	http://www.dhsprogram.com/what-we-do/survey/survey-display-252.cfm	http://ghdx.healthdata.org/record/rwanda-demographic-and-health-survey-2005			2005	2005	Both sexes	0	125	year
National Census Commission (Rwanda), Minnesota Population Center. Rwanda Population and Housing Census 2002 from the Integrated Public Use Microdata Series, International: [Machine-readable database]. Minneapolis: University of Minnesota	Mortality		Rwanda						IPUMS	https://international.ipums.org/international/	http://ghdx.healthdata.org/record/rwanda-population-and-housing-census-2002-ipums		Census	2002	2002	Males	0	125	year
National Census Commission (Rwanda), Minnesota Population Center. Rwanda Population and Housing Census 2002 from the Integrated Public Use Microdata Series, International: [Machine-readable database]. Minneapolis: University of Minnesota	Mortality		Rwanda						IPUMS	https://international.ipums.org/international/	http://ghdx.healthdata.org/record/rwanda-population-and-housing-census-2002-ipums		Census	2002	2002	Females	0	125	year
National Census Commission (Rwanda), Minnesota Population Center. Rwanda Population and Housing Census 2002 from the Integrated Public Use Microdata Series, International: [Machine-readable database]. Minneapolis: University of Minnesota	Mortality		Rwanda						IPUMS	https://international.ipums.org/international/	http://ghdx.healthdata.org/record/rwanda-population-and-housing-census-2002-ipums		Census	2002	2002	Both sexes	0	125	year
Rwanda Demographic Survey 1970 as it appears in United Nations Statistics Division (UNSD). United Nations Demographic Yearbook - Historical Supplement 1997. New York, United States: United Nations (UN)	Mortality		Rwanda						United Nations Statistics Division (UNSD)	https://unstats.un.org/unsd/demographic-social/products/dyb/index.cshtml	http://ghdx.healthdata.org/record/united-nations-demographic-yearbook-historical-supplement-1997	http://ghdx.healthdata.org/record/rwanda-demographic-survey-1970	Census	1952	1952	Both sexes	0	5	year
Rwanda Demographic Survey 1970 as it appears in United Nations Statistics Division (UNSD). United Nations Demographic Yearbook - Historical Supplement 1997. New York, United States: United Nations (UN)	Mortality		Rwanda						United Nations Statistics Division (UNSD)	https://unstats.un.org/unsd/demographic-social/products/dyb/index.cshtml	http://ghdx.healthdata.org/record/united-nations-demographic-yearbook-historical-supplement-1997	http://ghdx.healthdata.org/record/rwanda-demographic-survey-1970	Census	1956	1956	Both sexes	0	5	year
Rwanda Demographic Survey 1970 as it appears in United Nations Statistics Division (UNSD). United Nations Demographic Yearbook - Historical Supplement 1997. New York, United States: United Nations (UN)	Mortality		Rwanda						United Nations Statistics Division (UNSD)	https://unstats.un.org/unsd/demographic-social/products/dyb/index.cshtml	http://ghdx.healthdata.org/record/united-nations-demographic-yearbook-historical-supplement-1997	http://ghdx.healthdata.org/record/rwanda-demographic-survey-1970	Census	1959	1959	Both sexes	0	5	year
Rwanda Demographic Survey 1970 as it appears in United Nations Statistics Division (UNSD). United Nations Demographic Yearbook - Historical Supplement 1997. New York, United States: United Nations (UN)	Mortality		Rwanda						United Nations Statistics Division (UNSD)	https://unstats.un.org/unsd/demographic-social/products/dyb/index.cshtml	http://ghdx.healthdata.org/record/united-nations-demographic-yearbook-historical-supplement-1997	http://ghdx.healthdata.org/record/rwanda-demographic-survey-1970	Census	1962	1962	Both sexes	0	5	year
Rwanda Demographic Survey 1970 as it appears in United Nations Statistics Division (UNSD). United Nations Demographic Yearbook - Historical Supplement 1997. New York, United States: United Nations (UN)	Mortality		Rwanda						United Nations Statistics Division (UNSD)	https://unstats.un.org/unsd/demographic-social/products/dyb/index.cshtml	http://ghdx.healthdata.org/record/united-nations-demographic-yearbook-historical-supplement-1997	http://ghdx.healthdata.org/record/rwanda-demographic-survey-1970	Census	1964	1964	Both sexes	0	5	year
Rwanda Demographic Survey 1970 as it appears in United Nations Statistics Division (UNSD). United Nations Demographic Yearbook - Historical Supplement 1997. New York, United States: United Nations (UN)	Mortality		Rwanda						United Nations Statistics Division (UNSD)	https://unstats.un.org/unsd/demographic-social/products/dyb/index.cshtml	http://ghdx.healthdata.org/record/united-nations-demographic-yearbook-historical-supplement-1997	http://ghdx.healthdata.org/record/rwanda-demographic-survey-1970	Census	1966	1966	Both sexes	0	5	year
Rwanda Population and Housing Census 1978 as it appears in United Nations Statistics Division (UNSD). United Nations Demographic Yearbook - Historical Supplement 1997. New York, United States: United Nations (UN)	Mortality		Rwanda						United Nations Statistics Division (UNSD)	https://unstats.un.org/unsd/demographic-social/products/dyb/index.cshtml	http://ghdx.healthdata.org/record/united-nations-demographic-yearbook-historical-supplement-1997	http://ghdx.healthdata.org/record/rwanda-population-and-housing-census-1978	Census	1961	1961	Both sexes	0	5	year
Rwanda Population and Housing Census 1978 as it appears in United Nations Statistics Division (UNSD). United Nations Demographic Yearbook - Historical Supplement 1997. New York, United States: United Nations (UN)	Mortality		Rwanda						United Nations Statistics Division (UNSD)	https://unstats.un.org/unsd/demographic-social/products/dyb/index.cshtml	http://ghdx.healthdata.org/record/united-nations-demographic-yearbook-historical-supplement-1997	http://ghdx.healthdata.org/record/rwanda-population-and-housing-census-1978	Census	1964	1964	Both sexes	0	5	year
National Office of Population (Rwanda), International Statistical Institute. Rwanda World Fertility Survey 1983. Voorburg, Netherlands: International Statistical Institute	Mortality		Rwanda						Demographic and Health Surveys Program (DHS)	http://wfs.dhsprogram.com/index.cfm?ccode=rw	http://ghdx.healthdata.org/record/rwanda-world-fertility-survey-1983		World Fertility Survey	1958	1983	Both sexes	0	5	year
Rwanda Population and Housing Census 1978 as it appears in United Nations Statistics Division (UNSD). United Nations Demographic Yearbook - Historical Supplement 1997. New York, United States: United Nations (UN)	Mortality		Rwanda						United Nations Statistics Division (UNSD)	https://unstats.un.org/unsd/demographic-social/products/dyb/index.cshtml	http://ghdx.healthdata.org/record/united-nations-demographic-yearbook-historical-supplement-1997	http://ghdx.healthdata.org/record/rwanda-population-and-housing-census-1978	Census	1970	1970	Both sexes	0	5	year
Department of Statistics (Senegal), Westinghouse; Institute for Resource Development. Senegal Demographic and Health Survey 1986. Columbia, United States: Westinghouse; Institute for Resource Development	Mortality		Senegal						Demographic and Health Surveys Program (DHS)	http://www.dhsprogram.com/what-we-do/survey/survey-display-3.cfm	http://ghdx.healthdata.org/record/senegal-demographic-and-health-survey-1986		Standard demographic and health survey	1961	1986	Both sexes	0	5	year
Directorate of Forecasting and Statistics, Ministry of the Economy, Finance and Planning (Senegal), Macro International, Inc. Senegal Demographic and Health Survey 1992-1993. Calverton, United States: Macro International, Inc	Mortality		Senegal						Demographic and Health Surveys Program (DHS)	http://www.dhsprogram.com/what-we-do/survey/survey-display-46.cfm	http://ghdx.healthdata.org/record/senegal-demographic-and-health-survey-1992-1993		Standard demographic and health survey	1968	1993	Both sexes	0	5	year
Directorate of Forecasting and Statistics, Ministry of the Economy, Finance and Planning (Senegal), Macro International, Inc. Senegal Demographic and Health Survey 1997. Calverton, United States: Macro International, Inc	Mortality		Senegal						Demographic and Health Surveys Program (DHS)	http://www.dhsprogram.com/what-we-do/survey/survey-display-81.cfm	http://ghdx.healthdata.org/record/senegal-demographic-and-health-survey-1997		Standard demographic and health survey	1969	1996	Both sexes	0	5	year
Ministry of Health and Prevention (Senegal), Research Center for Human Development (Senegal). Senegal Demographic and Health Survey 2005. Calverton, United States: Macro International, Inc	Mortality		Senegal						Demographic and Health Surveys Program (DHS)	http://www.dhsprogram.com/what-we-do/survey/survey-display-233.cfm	http://ghdx.healthdata.org/record/senegal-demographic-and-health-survey-2005		Standard demographic and health survey	1975	2004	Both sexes	0	5	year
Department of Statistics (Senegal), International Statistical Institute. Senegal World Fertility Survey 1978. Voorburg, Netherlands: International Statistical Institute	Mortality		Senegal						Demographic and Health Surveys Program (DHS)	http://wfs.dhsprogram.com/index.cfm?ccode=sn	http://ghdx.healthdata.org/record/senegal-world-fertility-survey-1978		World Fertility Survey	1953	1978	Both sexes	0	5	year
Directorate of Forecasting and Statistics (Senegal), Minnesota Population Center. Senegal General Population and Housing Census 2002 from the Integrated Public Use Microdata Series, International: [Machine-readable database]. Minneapolis: University of Minnesota	Mortality		Senegal						IPUMS	https://international.ipums.org/international/	http://ghdx.healthdata.org/record/senegal-general-population-and-housing-census-2002-ipums		Census	1977	2001	Both sexes	0	5	year
Center for Research in Human Development (CRDH), Cheikh Anta Diop University, Hospital Aristide Le Dantec, ICF Macro, National Agency of Statistics and Demography (Senegal). Senegal Demographic and Health Survey 2010-2011. Calverton, United States: ICF Macro	Mortality		Senegal						Demographic and Health Surveys Program (DHS)	http://www.dhsprogram.com/what-we-do/survey/survey-display-365.cfm	http://ghdx.healthdata.org/record/senegal-demographic-and-health-survey-2010-2011		Standard demographic and health survey	1981	2010	Both sexes	0	5	year
ICF International, Ministry of Health and Social Action (Senegal), National Agency of Statistics and Demography (Senegal). Senegal Continuous Demographic and Health Survey 2012-2013. Fairfax, United States: ICF International, 2014	Mortality		Senegal						Demographic and Health Surveys Program (DHS)	http://www.dhsprogram.com/what-we-do/survey/survey-display-423.cfm	http://ghdx.healthdata.org/record/senegal-continuous-demographic-and-health-survey-2012-2013		Standard demographic and health survey	1985	2012	Both sexes	0	5	year
Cheikh Anta Diop University, ICF International, National Agency of Statistics and Demography (Senegal). Senegal Continuous Demographic and Health Survey 2014. Fairfax, United States: ICF International, 2015	Mortality		Senegal						Demographic and Health Surveys Program (DHS)	http://www.dhsprogram.com/what-we-do/survey/survey-display-457.cfm	http://ghdx.healthdata.org/record/senegal-continuous-demographic-and-health-survey-2014		Standard demographic and health survey	1989	2014	Both sexes	0	5	year
Cheikh Anta Diop University, ICF International, National Agency of Statistics and Demography (Senegal). Senegal Continuous Demographic and Health Survey 2015. Fairfax, United States: ICF International, 2016	Mortality		Senegal						Demographic and Health Surveys Program (DHS)	http://www.dhsprogram.com/what-we-do/survey/survey-display-489.cfm	http://ghdx.healthdata.org/record/senegal-continuous-demographic-and-health-survey-2015		Standard demographic and health survey	1990	2015	Both sexes	0	5	year
ICF International, Ministry of Health and Social Action (Senegal), National Agency of Statistics and Demography (Senegal). Senegal Continuous Demographic and Health Survey 2016. Fairfax, United States: ICF International, 2017	Mortality		Senegal						Demographic and Health Surveys Program (DHS)	http://www.dhsprogram.com/what-we-do/survey/survey-display-524.cfm	http://ghdx.healthdata.org/record/senegal-continuous-demographic-and-health-survey-2016		Standard demographic and health survey	1991	2016	Both sexes	0	5	year
Directorate of Forecasting and Statistics (Senegal), Minnesota Population Center. Senegal General Population and Housing Census 2002 from the Integrated Public Use Microdata Series, International: [Machine-readable database]. Minneapolis: University of Minnesota	Mortality		Senegal						IPUMS	https://international.ipums.org/international/	http://ghdx.healthdata.org/record/senegal-general-population-and-housing-census-2002-ipums		Census	2002	2002	Both sexes	0	125	year
Directorate of Forecasting and Statistics, Ministry of the Economy, Finance and Planning (Senegal), Macro International, Inc. Senegal Demographic and Health Survey 1992-1993. Calverton, United States: Macro International, Inc	Mortality		Senegal						Demographic and Health Surveys Program (DHS)	http://www.dhsprogram.com/what-we-do/survey/survey-display-46.cfm	http://ghdx.healthdata.org/record/senegal-demographic-and-health-survey-1992-1993		Standard demographic and health survey	1977	1991	Males	15	60	year
Directorate of Forecasting and Statistics, Ministry of the Economy, Finance and Planning (Senegal), Macro International, Inc. Senegal Demographic and Health Survey 1992-1993. Calverton, United States: Macro International, Inc	Mortality		Senegal						Demographic and Health Surveys Program (DHS)	http://www.dhsprogram.com/what-we-do/survey/survey-display-46.cfm	http://ghdx.healthdata.org/record/senegal-demographic-and-health-survey-1992-1993		Standard demographic and health survey	1977	1991	Females	15	60	year
Ministry of Health and Prevention (Senegal), Research Center for Human Development (Senegal). Senegal Demographic and Health Survey 2005. Calverton, United States: Macro International, Inc	Mortality		Senegal						Demographic and Health Surveys Program (DHS)	http://www.dhsprogram.com/what-we-do/survey/survey-display-233.cfm	http://ghdx.healthdata.org/record/senegal-demographic-and-health-survey-2005		Standard demographic and health survey	1990	2004	Males	15	60	year
Ministry of Health and Prevention (Senegal), Research Center for Human Development (Senegal). Senegal Demographic and Health Survey 2005. Calverton, United States: Macro International, Inc	Mortality		Senegal						Demographic and Health Surveys Program (DHS)	http://www.dhsprogram.com/what-we-do/survey/survey-display-233.cfm	http://ghdx.healthdata.org/record/senegal-demographic-and-health-survey-2005		Standard demographic and health survey	1990	2004	Females	15	60	year
Directorate of Forecasting and Statistics (Senegal), Minnesota Population Center. Senegal General Population and Housing Census 2002 from the Integrated Public Use Microdata Series, International: [Machine-readable database]. Minneapolis: University of Minnesota	Mortality		Senegal						IPUMS	https://international.ipums.org/international/	http://ghdx.healthdata.org/record/senegal-general-population-and-housing-census-2002-ipums		Census	2002	2002	Males	15	60	year
Directorate of Forecasting and Statistics (Senegal), Minnesota Population Center. Senegal General Population and Housing Census 2002 from the Integrated Public Use Microdata Series, International: [Machine-readable database]. Minneapolis: University of Minnesota	Mortality		Senegal						IPUMS	https://international.ipums.org/international/	http://ghdx.healthdata.org/record/senegal-general-population-and-housing-census-2002-ipums		Census	2002	2002	Females	15	60	year
Center for Research in Human Development (CRDH), Cheikh Anta Diop University, Hospital Aristide Le Dantec, ICF Macro, National Agency of Statistics and Demography (Senegal). Senegal Demographic and Health Survey 2010-2011. Calverton, United States: ICF Macro	Mortality		Senegal						Demographic and Health Surveys Program (DHS)	http://www.dhsprogram.com/what-we-do/survey/survey-display-365.cfm	http://ghdx.healthdata.org/record/senegal-demographic-and-health-survey-2010-2011		Standard demographic and health survey	1995	2009	Males	15	60	year
Center for Research in Human Development (CRDH), Cheikh Anta Diop University, Hospital Aristide Le Dantec, ICF Macro, National Agency of Statistics and Demography (Senegal). Senegal Demographic and Health Survey 2010-2011. Calverton, United States: ICF Macro	Mortality		Senegal						Demographic and Health Surveys Program (DHS)	http://www.dhsprogram.com/what-we-do/survey/survey-display-365.cfm	http://ghdx.healthdata.org/record/senegal-demographic-and-health-survey-2010-2011		Standard demographic and health survey	1995	2009	Females	15	60	year
ICF International, Ministry of Health and Social Action (Senegal), National Agency of Statistics and Demography (Senegal), Unit for the Fight Against Malnutrition (Senegal). Senegal Continuous Demographic and Health Survey 2017. Fairfax, United States: ICF International, 2018	Mortality		Senegal						Demographic and Health Surveys Program (DHS)	https://www.dhsprogram.com/what-we-do/survey/survey-display-534.cfm	http://ghdx.healthdata.org/record/senegal-continuous-demographic-and-health-survey-2017		Standard demographic and health survey	2005	2005	Both sexes	0	5	year
ICF International, Ministry of Health and Social Action (Senegal), National Agency of Statistics and Demography (Senegal), Unit for the Fight Against Malnutrition (Senegal). Senegal Continuous Demographic and Health Survey 2017. Fairfax, United States: ICF International, 2018	Mortality		Senegal						Demographic and Health Surveys Program (DHS)	https://www.dhsprogram.com/what-we-do/survey/survey-display-534.cfm	http://ghdx.healthdata.org/record/senegal-continuous-demographic-and-health-survey-2017		Standard demographic and health survey	2010	2010	Both sexes	0	5	year
ICF International, Ministry of Health and Social Action (Senegal), National Agency of Statistics and Demography (Senegal), Unit for the Fight Against Malnutrition (Senegal). Senegal Continuous Demographic and Health Survey 2017. Fairfax, United States: ICF International, 2018	Mortality		Senegal						Demographic and Health Surveys Program (DHS)	https://www.dhsprogram.com/what-we-do/survey/survey-display-534.cfm	http://ghdx.healthdata.org/record/senegal-continuous-demographic-and-health-survey-2017		Standard demographic and health survey	2012	2012	Both sexes	0	5	year
ICF International, Ministry of Health and Social Action (Senegal), National Agency of Statistics and Demography (Senegal), Unit for the Fight Against Malnutrition (Senegal). Senegal Continuous Demographic and Health Survey 2017. Fairfax, United States: ICF International, 2018	Mortality		Senegal						Demographic and Health Surveys Program (DHS)	https://www.dhsprogram.com/what-we-do/survey/survey-display-534.cfm	http://ghdx.healthdata.org/record/senegal-continuous-demographic-and-health-survey-2017		Standard demographic and health survey	2014	2017	Both sexes	0	5	year
Directorate of Forecasting and Statistics (Senegal), Minnesota Population Center. Senegal General Population and Housing Census 2002 from the Integrated Public Use Microdata Series, International: [Machine-readable database]. Minneapolis: University of Minnesota	Mortality		Senegal						IPUMS	https://international.ipums.org/international/	http://ghdx.healthdata.org/record/senegal-general-population-and-housing-census-2002-ipums		Census	2002	2002	Females	0	125	year
Macro International, Inc, Research Center for Human Development (Senegal). Senegal Malaria Indicator Survey 2008-2009. Calverton, United States: Macro International, Inc	Mortality		Senegal						Demographic and Health Surveys Program (DHS)	http://www.dhsprogram.com/what-we-do/survey/survey-display-338.cfm	http://ghdx.healthdata.org/record/senegal-malaria-indicator-survey-2008-2009		Malaria Indicator Survey	1979	2008	Both sexes	0	5	year
Macro International, Inc, Research Center for Human Development (Senegal). Senegal Malaria Indicator Survey 2006. Calverton, United States: Macro International, Inc	Mortality		Senegal						Demographic and Health Surveys Program (DHS)	http://www.dhsprogram.com/what-we-do/survey/survey-display-293.cfm	http://ghdx.healthdata.org/record/senegal-malaria-indicator-survey-2006		Malaria Indicator Survey	1981	2005	Both sexes	0	5	year
Directorate of Forecasting and Statistics (Senegal), Minnesota Population Center. Senegal General Population and Housing Census 2002 from the Integrated Public Use Microdata Series, International: [Machine-readable database]. Minneapolis: University of Minnesota	Mortality		Senegal						IPUMS	https://international.ipums.org/international/	http://ghdx.healthdata.org/record/senegal-general-population-and-housing-census-2002-ipums		Census	2002	2002	Males	0	125	year
Department of Statistics (Togo), Macro International, Inc. Togo Demographic and Health Survey 1998. Calverton, United States: Macro International, Inc	Mortality		Togo						Demographic and Health Surveys Program (DHS)	http://www.dhsprogram.com/what-we-do/survey/survey-display-114.cfm	http://ghdx.healthdata.org/record/togo-demographic-and-health-survey-1998		Standard demographic and health survey	1983	1997	Females	15	60	year
Directorate General of Statistics and National Accounts (Togo), ICF International, Ministry of Health (Togo). Togo Demographic and Health Survey 2013-2014. Fairfax, United States: ICF International, 2015	Mortality		Togo						Demographic and Health Surveys Program (DHS)	http://www.dhsprogram.com/what-we-do/survey/survey-display-328.cfm	http://ghdx.healthdata.org/record/togo-demographic-and-health-survey-2013-2014		Standard demographic and health survey	1998	2012	Males	15	60	year
Directorate General of Statistics and National Accounts (Togo), ICF International, Ministry of Health (Togo). Togo Demographic and Health Survey 2013-2014. Fairfax, United States: ICF International, 2015	Mortality		Togo						Demographic and Health Surveys Program (DHS)	http://www.dhsprogram.com/what-we-do/survey/survey-display-328.cfm	http://ghdx.healthdata.org/record/togo-demographic-and-health-survey-2013-2014		Standard demographic and health survey	1998	2012	Females	15	60	year
Government of Togo, People's Republic of China, United Nations Children's Fund (UNICEF), United Nations Development Programme (UNDP), United Nations Population Fund (UNFPA). Togo Population and Housing Census 2010. Lomé, Togo: Directorate General of Statistics and National Accounts (Togo)	Mortality		Togo						Directorate General of Statistics and National Accounts (Togo)	http://www.stat-togo.org/index.php?option=com_docman&Itemid=56	http://ghdx.healthdata.org/record/togo-population-and-housing-census-2010		Census	2005	2005	Both sexes	0	5	year
Government of Togo, People's Republic of China, United Nations Children's Fund (UNICEF), United Nations Development Programme (UNDP), United Nations Population Fund (UNFPA). Togo Population and Housing Census 2010. Lomé, Togo: Directorate General of Statistics and National Accounts (Togo)	Mortality		Togo						Directorate General of Statistics and National Accounts (Togo)	http://www.stat-togo.org/index.php?option=com_docman&Itemid=56	http://ghdx.healthdata.org/record/togo-population-and-housing-census-2010		Census	2007	2007	Both sexes	0	5	year
Togo Population and Housing Census 1958-1960 as it appears in United Nations Statistics Division (UNSD). United Nations Demographic Yearbook - Historical Supplement 1997. New York, United States: United Nations (UN)	Mortality		Togo						United Nations Statistics Division (UNSD)	https://unstats.un.org/unsd/demographic-social/products/dyb/index.cshtml	http://ghdx.healthdata.org/record/united-nations-demographic-yearbook-historical-supplement-1997	http://ghdx.healthdata.org/record/togo-population-and-housing-census-1958-1960	Census	1953	1953	Both sexes	0	5	year
Togo Population and Housing Census 1958-1960 as it appears in United Nations Statistics Division (UNSD). United Nations Demographic Yearbook - Historical Supplement 1997. New York, United States: United Nations (UN)	Mortality		Togo						United Nations Statistics Division (UNSD)	https://unstats.un.org/unsd/demographic-social/products/dyb/index.cshtml	http://ghdx.healthdata.org/record/united-nations-demographic-yearbook-historical-supplement-1997	http://ghdx.healthdata.org/record/togo-population-and-housing-census-1958-1960	Census	1957	1957	Both sexes	0	5	year
Togo Demographic Survey 1961 as it appears in United Nations Statistics Division (UNSD). United Nations Demographic Yearbook. New York City, United States: United Nations Statistics Division (UNSD)	Mortality		Togo								http://ghdx.healthdata.org/record/united-nations-demographic-yearbook	http://ghdx.healthdata.org/record/togo-demographic-survey-1961	Other survey	1961	1961	Males	0	125	year
Directorate General of Statistics and National Accounting (Togo), United Nations Children's Fund (UNICEF). Togo Multiple Indicator Cluster Survey 2006. New York, United States: United Nations Children's Fund (UNICEF)	Mortality		Togo						United Nations Children's Fund (UNICEF)	http://mics.unicef.org/surveys	http://ghdx.healthdata.org/record/togo-multiple-indicator-cluster-survey-2006		Multiple Indicator Cluster Survey	1981	2005	Both sexes	0	5	year
Demographic Research Unit, University of Lomé (Togo), Department of Statistics (Togo), Macro Systems, Inc.; Institute for Resource Development, Ministry of Public Health, Social Affairs and the Status of Women (Togo). Togo Demographic and Health Survey 1988. Columbia, United States: Macro Systems, Inc	Mortality		Togo						Demographic and Health Surveys Program (DHS)	http://www.dhsprogram.com/what-we-do/survey/survey-display-22.cfm	http://ghdx.healthdata.org/record/togo-demographic-and-health-survey-1988		Standard demographic and health survey	1964	1988	Both sexes	0	5	year
Department of Statistics (Togo), Macro International, Inc. Togo Demographic and Health Survey 1998. Calverton, United States: Macro International, Inc	Mortality		Togo						Demographic and Health Surveys Program (DHS)	http://www.dhsprogram.com/what-we-do/survey/survey-display-114.cfm	http://ghdx.healthdata.org/record/togo-demographic-and-health-survey-1998		Standard demographic and health survey	1970	1997	Both sexes	0	5	year
Directorate General of Statistics and National Accounting (Togo), United Nations Children's Fund (UNICEF). Togo Multiple Indicator Cluster Survey 2010. New York, United States: United Nations Children's Fund (UNICEF)	Mortality		Togo						United Nations Children's Fund (UNICEF)	http://mics.unicef.org/surveys	http://ghdx.healthdata.org/record/togo-multiple-indicator-cluster-survey-2010		Multiple Indicator Cluster Survey	1986	2010	Both sexes	0	5	year
Directorate General of Statistics and National Accounts (Togo), ICF International, Ministry of Health (Togo). Togo Demographic and Health Survey 2013-2014. Fairfax, United States: ICF International, 2015	Mortality		Togo						Demographic and Health Surveys Program (DHS)	http://www.dhsprogram.com/what-we-do/survey/survey-display-328.cfm	http://ghdx.healthdata.org/record/togo-demographic-and-health-survey-2013-2014		Standard demographic and health survey	1986	2013	Both sexes	0	5	year
Government of Togo, People's Republic of China, United Nations Children's Fund (UNICEF), United Nations Development Programme (UNDP), United Nations Population Fund (UNFPA). Togo Population and Housing Census 2010. Lomé, Togo: Directorate General of Statistics and National Accounts (Togo)	Mortality		Togo						Directorate General of Statistics and National Accounts (Togo)	http://www.stat-togo.org/index.php?option=com_docman&Itemid=56	http://ghdx.healthdata.org/record/togo-population-and-housing-census-2010		Census	1992	1992	Both sexes	0	5	year
Government of Togo, People's Republic of China, United Nations Children's Fund (UNICEF), United Nations Development Programme (UNDP), United Nations Population Fund (UNFPA). Togo Population and Housing Census 2010. Lomé, Togo: Directorate General of Statistics and National Accounts (Togo)	Mortality		Togo						Directorate General of Statistics and National Accounts (Togo)	http://www.stat-togo.org/index.php?option=com_docman&Itemid=56	http://ghdx.healthdata.org/record/togo-population-and-housing-census-2010		Census	1995	1995	Both sexes	0	5	year
Government of Togo, People's Republic of China, United Nations Children's Fund (UNICEF), United Nations Development Programme (UNDP), United Nations Population Fund (UNFPA). Togo Population and Housing Census 2010. Lomé, Togo: Directorate General of Statistics and National Accounts (Togo)	Mortality		Togo						Directorate General of Statistics and National Accounts (Togo)	http://www.stat-togo.org/index.php?option=com_docman&Itemid=56	http://ghdx.healthdata.org/record/togo-population-and-housing-census-2010		Census	1999	1999	Both sexes	0	5	year
Government of Togo, People's Republic of China, United Nations Children's Fund (UNICEF), United Nations Development Programme (UNDP), United Nations Population Fund (UNFPA). Togo Population and Housing Census 2010. Lomé, Togo: Directorate General of Statistics and National Accounts (Togo)	Mortality		Togo						Directorate General of Statistics and National Accounts (Togo)	http://www.stat-togo.org/index.php?option=com_docman&Itemid=56	http://ghdx.healthdata.org/record/togo-population-and-housing-census-2010		Census	2002	2002	Both sexes	0	5	year
Government of Togo, People's Republic of China, United Nations Children's Fund (UNICEF), United Nations Development Programme (UNDP), United Nations Population Fund (UNFPA). Togo Population and Housing Census 2010. Lomé, Togo: Directorate General of Statistics and National Accounts (Togo)	Mortality		Togo						Directorate General of Statistics and National Accounts (Togo)	http://www.stat-togo.org/index.php?option=com_docman&Itemid=56	http://ghdx.healthdata.org/record/togo-population-and-housing-census-2010			2010	2010	Males	0	125	year
Government of Togo, People's Republic of China, United Nations Children's Fund (UNICEF), United Nations Development Programme (UNDP), United Nations Population Fund (UNFPA). Togo Population and Housing Census 2010. Lomé, Togo: Directorate General of Statistics and National Accounts (Togo)	Mortality		Togo						Directorate General of Statistics and National Accounts (Togo)	http://www.stat-togo.org/index.php?option=com_docman&Itemid=56	http://ghdx.healthdata.org/record/togo-population-and-housing-census-2010			2010	2010	Females	0	125	year
Government of Togo, People's Republic of China, United Nations Children's Fund (UNICEF), United Nations Development Programme (UNDP), United Nations Population Fund (UNFPA). Togo Population and Housing Census 2010. Lomé, Togo: Directorate General of Statistics and National Accounts (Togo)	Mortality		Togo						Directorate General of Statistics and National Accounts (Togo)	http://www.stat-togo.org/index.php?option=com_docman&Itemid=56	http://ghdx.healthdata.org/record/togo-population-and-housing-census-2010			2010	2010	Both sexes	0	125	year
Togo Population and Housing Census 1958-1960 as it appears in United Nations Statistics Division (UNSD). United Nations Demographic Yearbook - Historical Supplement 1997. New York, United States: United Nations (UN)	Mortality		Togo						United Nations Statistics Division (UNSD)	https://unstats.un.org/unsd/demographic-social/products/dyb/index.cshtml	http://ghdx.healthdata.org/record/united-nations-demographic-yearbook-historical-supplement-1997	http://ghdx.healthdata.org/record/togo-population-and-housing-census-1958-1960	Census	1955	1955	Both sexes	0	5	year
Togo Demographic Survey 1961 as it appears in United Nations Statistics Division (UNSD). United Nations Demographic Yearbook. New York City, United States: United Nations Statistics Division (UNSD)	Mortality		Togo								http://ghdx.healthdata.org/record/united-nations-demographic-yearbook	http://ghdx.healthdata.org/record/togo-demographic-survey-1961	Other survey	1961	1961	Females	0	125	year
Togo Demographic Survey 1961 as it appears in United Nations Statistics Division (UNSD). United Nations Demographic Yearbook. New York City, United States: United Nations Statistics Division (UNSD)	Mortality		Togo								http://ghdx.healthdata.org/record/united-nations-demographic-yearbook	http://ghdx.healthdata.org/record/togo-demographic-survey-1961	Other survey	1961	1961	Both sexes	0	125	year
Department of Statistics (Togo), Macro International, Inc. Togo Demographic and Health Survey 1998. Calverton, United States: Macro International, Inc	Mortality		Togo						Demographic and Health Surveys Program (DHS)	http://www.dhsprogram.com/what-we-do/survey/survey-display-114.cfm	http://ghdx.healthdata.org/record/togo-demographic-and-health-survey-1998		Standard demographic and health survey	1983	1997	Males	15	60	year
